# Supplementary material for: Distinct effects of adjuvants on B cell responses to protein or polysaccharide antigens contained in glycoconjugate vaccines
Source: Front Immunol. 2025 Aug 22;16:1574941. doi: 10.3389/fimmu.2025.1574941 (PMC12411546; doi:10.3389/fimmu.2025.1574941)
Supplement: Supplementary file 5 [file Table1.xlsx]

## Sheet: Group explanation
Gr1= PBS control
Gr2= non-adjuvanted vaccine
Gr3= Alum-adjuvanted vaccine
Gr4= AS37-adjuvanted vaccine
Gr5= AS01-adjuvanted vaccine
Gr6= AS03-adjuvanted vaccine
Gr7= AS04-adjuvanted vaccine

## Sheet: CP5 by Group
contrast	Adj	ratio	p.value
Week2 / Week6	Gr1	1	1
Week2 / Week10	Gr1	1	1
Week2 / Week17	Gr1	0.997521	1
Week2 / Week25	Gr1	1.00186	1
Week2 / Week33	Gr1	0.981545	1
Week6 / Week10	Gr1	1	1
Week6 / Week17	Gr1	0.997521	1
Week6 / Week25	Gr1	1.00186	1
Week6 / Week33	Gr1	0.981545	1
Week10 / Week17	Gr1	0.997521	1
Week10 / Week25	Gr1	1.00186	1
Week10 / Week33	Gr1	0.981545	1
Week17 / Week25	Gr1	1.00435	1
Week17 / Week33	Gr1	0.983985	1
Week25 / Week33	Gr1	0.979728	1
Week2 / Week6	Gr2	0.139372	0
Week2 / Week10	Gr2	0.0379263	0
Week2 / Week17	Gr2	0.0540994	0
Week2 / Week25	Gr2	0.0490103	0
Week2 / Week33	Gr2	0.0430496	0
Week6 / Week10	Gr2	0.272123	2.22834e-08
Week6 / Week17	Gr2	0.388165	6.42765e-05
Week6 / Week25	Gr2	0.351651	0.000120482
Week6 / Week33	Gr2	0.308882	0.00104988
Week10 / Week17	Gr2	1.42643	0.509309
Week10 / Week25	Gr2	1.29225	0.875029
Week10 / Week33	Gr2	1.13509	0.998071
Week17 / Week25	Gr2	0.905932	0.998238
Week17 / Week33	Gr2	0.79575	0.971751
Week25 / Week33	Gr2	0.878378	0.998421
Week2 / Week6	Gr3	0.0414544	0
Week2 / Week10	Gr3	0.0198686	0
Week2 / Week17	Gr3	0.0300536	0
Week2 / Week25	Gr3	0.0236453	0
Week2 / Week33	Gr3	0.028865	0
Week6 / Week10	Gr3	0.479288	0.0039382
Week6 / Week17	Gr3	0.724979	0.61792
Week6 / Week25	Gr3	0.570392	0.145412
Week6 / Week33	Gr3	0.696307	0.819206
Week10 / Week17	Gr3	1.51262	0.332031
Week10 / Week25	Gr3	1.19008	0.974378
Week10 / Week33	Gr3	1.45279	0.798729
Week17 / Week25	Gr3	0.786771	0.907579
Week17 / Week33	Gr3	0.960451	0.999993
Week25 / Week33	Gr3	1.22075	0.988059
Week2 / Week6	Gr4	0.0405914	0
Week2 / Week10	Gr4	0.0221906	0
Week2 / Week17	Gr4	0.0317078	0
Week2 / Week25	Gr4	0.041842	0
Week2 / Week33	Gr4	0.0394943	0
Week6 / Week10	Gr4	0.546681	0.0444697
Week6 / Week17	Gr4	0.781147	0.851115
Week6 / Week25	Gr4	1.03081	0.999995
Week6 / Week33	Gr4	0.972973	0.999999
Week10 / Week17	Gr4	1.42889	0.539696
Week10 / Week25	Gr4	1.88558	0.0907942
Week10 / Week33	Gr4	1.77978	0.472015
Week17 / Week25	Gr4	1.31961	0.864167
Week17 / Week33	Gr4	1.24557	0.984268
Week25 / Week33	Gr4	0.943891	0.999981
Week2 / Week6	Gr5	0.0242239	0
Week2 / Week10	Gr5	0.0134334	0
Week2 / Week17	Gr5	0.0402951	0
Week2 / Week25	Gr5	0.0398188	0
Week2 / Week33	Gr5	0.0417972	0
Week6 / Week10	Gr5	0.55455	0.0420407
Week6 / Week17	Gr5	1.66345	0.131203
Week6 / Week25	Gr5	1.64378	0.259202
Week6 / Week33	Gr5	1.72545	0.428091
Week10 / Week17	Gr5	2.99963	1.47813e-06
Week10 / Week25	Gr5	2.96417	4.59341e-05
Week10 / Week33	Gr5	3.11145	0.00173824
Week17 / Week25	Gr5	0.98818	1
Week17 / Week33	Gr5	1.03728	0.999996
Week25 / Week33	Gr5	1.04968	0.999987
Week2 / Week6	Gr6	0.00869758	0
Week2 / Week10	Gr6	0.00463461	0
Week2 / Week17	Gr6	0.0139589	0
Week2 / Week25	Gr6	0.0156738	0
Week2 / Week33	Gr6	0.0142418	0
Week6 / Week10	Gr6	0.532862	0.0235441
Week6 / Week17	Gr6	1.60491	0.192395
Week6 / Week25	Gr6	1.80209	0.110352
Week6 / Week33	Gr6	1.63744	0.544179
Week10 / Week17	Gr6	3.01188	1.5912e-06
Week10 / Week25	Gr6	3.38191	3.35377e-06
Week10 / Week33	Gr6	3.07292	0.00212691
Week17 / Week25	Gr6	1.12286	0.996232
Week17 / Week33	Gr6	1.02027	1
Week25 / Week33	Gr6	0.908633	0.999637
Week2 / Week6	Gr7	0.0205185	0
Week2 / Week10	Gr7	0.00625921	0
Week2 / Week17	Gr7	0.0291456	0
Week2 / Week25	Gr7	0.0323426	0
Week2 / Week33	Gr7	0.031516	0
Week6 / Week10	Gr7	0.305052	1.38674e-07
Week6 / Week17	Gr7	1.42045	0.522569
Week6 / Week25	Gr7	1.57627	0.357019
Week6 / Week33	Gr7	1.53598	0.687091
Week10 / Week17	Gr7	4.65643	1.48836e-12
Week10 / Week25	Gr7	5.16721	3.54339e-11
Week10 / Week33	Gr7	5.03515	9.36329e-07
Week17 / Week25	Gr7	1.10969	0.997738
Week17 / Week33	Gr7	1.08133	0.999823
Week25 / Week33	Gr7	0.974442	0.999999

## Sheet: CP5 by Week
contrast	Week	ratio	p.value
Gr1 / Gr2	2	0.0588836	0
Gr1 / Gr3	2	0.0368824	0
Gr1 / Gr4	2	0.0110537	0
Gr1 / Gr5	2	0.0173248	0
Gr1 / Gr6	2	0.0114034	0
Gr1 / Gr7	2	0.0207588	0
Gr2 / Gr3	2	0.62636	0.241681
Gr2 / Gr4	2	0.187722	3.76366e-14
Gr2 / Gr5	2	0.294222	3.23938e-08
Gr2 / Gr6	2	0.193659	4.76286e-14
Gr2 / Gr7	2	0.35254	6.23409e-06
Gr3 / Gr4	2	0.299702	5.98273e-07
Gr3 / Gr5	2	0.469732	0.00400948
Gr3 / Gr6	2	0.309182	5.44843e-07
Gr3 / Gr7	2	0.562839	0.0703855
Gr4 / Gr5	2	1.56733	0.307948
Gr4 / Gr6	2	1.03163	0.999999
Gr4 / Gr7	2	1.87799	0.0376573
Gr5 / Gr6	2	0.658208	0.376132
Gr5 / Gr7	2	1.19821	0.973632
Gr6 / Gr7	2	1.82042	0.0505958
Gr1 / Gr2	6	0.00820674	0
Gr1 / Gr3	6	0.00152894	0
Gr1 / Gr4	6	0.000448686	0
Gr1 / Gr5	6	0.000419675	0
Gr1 / Gr6	6	9.91815e-05	0
Gr1 / Gr7	6	0.00042594	0
Gr2 / Gr3	6	0.186303	1.02141e-14
Gr2 / Gr4	6	0.0546729	0
Gr2 / Gr5	6	0.0511379	0
Gr2 / Gr6	6	0.0120854	0
Gr2 / Gr7	6	0.0519012	0
Gr3 / Gr4	6	0.293463	8.13622e-08
Gr3 / Gr5	6	0.274488	4.13609e-09
Gr3 / Gr6	6	0.0648696	0
Gr3 / Gr7	6	0.278586	8.29171e-09
Gr4 / Gr5	6	0.935343	0.999906
Gr4 / Gr6	6	0.221049	6.33926e-12
Gr4 / Gr7	6	0.949304	0.999979
Gr5 / Gr6	6	0.236329	2.91852e-11
Gr5 / Gr7	6	1.01493	1
Gr6 / Gr7	6	4.29455	1.13912e-11
Gr1 / Gr2	10	0.00223324	0
Gr1 / Gr3	10	0.000732801	0
Gr1 / Gr4	10	0.000245288	0
Gr1 / Gr5	10	0.000232731	0
Gr1 / Gr6	10	5.28501e-05	0
Gr1 / Gr7	10	0.000129934	0
Gr2 / Gr3	10	0.328134	2.39628e-06
Gr2 / Gr4	10	0.109835	0
Gr2 / Gr5	10	0.104212	0
Gr2 / Gr6	10	0.0236652	0
Gr2 / Gr7	10	0.0581818	0
Gr3 / Gr4	10	0.334727	3.49428e-06
Gr3 / Gr5	10	0.317591	6.50584e-07
Gr3 / Gr6	10	0.0721206	0
Gr3 / Gr7	10	0.177311	5.88418e-15
Gr4 / Gr5	10	0.948806	0.999977
Gr4 / Gr6	10	0.215461	2.16538e-12
Gr4 / Gr7	10	0.529719	0.0352788
Gr5 / Gr6	10	0.227087	8.02791e-12
Gr5 / Gr7	10	0.558301	0.0630523
Gr6 / Gr7	10	2.45854	0.000215659
Gr1 / Gr2	17	0.00319349	0
Gr1 / Gr3	17	0.0011112	0
Gr1 / Gr4	17	0.000351361	0
Gr1 / Gr5	17	0.000699842	0
Gr1 / Gr6	17	0.000159574	0
Gr1 / Gr7	17	0.000606532	0
Gr2 / Gr3	17	0.347959	1.18669e-05
Gr2 / Gr4	17	0.110024	0
Gr2 / Gr5	17	0.219147	1.45677e-11
Gr2 / Gr6	17	0.0499684	0
Gr2 / Gr7	17	0.189928	8.99281e-14
Gr3 / Gr4	17	0.316199	1.43297e-06
Gr3 / Gr5	17	0.629807	0.291875
Gr3 / Gr6	17	0.143605	0
Gr3 / Gr7	17	0.545834	0.0604679
Gr4 / Gr5	17	1.9918	0.0217865
Gr4 / Gr6	17	0.454158	0.00446471
Gr4 / Gr7	17	1.72624	0.140121
Gr5 / Gr6	17	0.228014	5.22217e-11
Gr5 / Gr7	17	0.86667	0.993453
Gr6 / Gr7	17	3.80096	1.43535e-08
Gr1 / Gr2	25	0.00288056	0
Gr1 / Gr3	25	0.000870478	0
Gr1 / Gr4	25	0.000461654	0
Gr1 / Gr5	25	0.000688577	0
Gr1 / Gr6	25	0.000178403	0
Gr1 / Gr7	25	0.000670152	0
Gr2 / Gr3	25	0.30219	7.20064e-05
Gr2 / Gr4	25	0.160265	1.17667e-10
Gr2 / Gr5	25	0.239043	4.49726e-07
Gr2 / Gr6	25	0.0619334	0
Gr2 / Gr7	25	0.232646	1.96675e-07
Gr3 / Gr4	25	0.530346	0.201963
Gr3 / Gr5	25	0.791034	0.970191
Gr3 / Gr6	25	0.204948	1.49576e-08
Gr3 / Gr7	25	0.769867	0.949226
Gr4 / Gr5	25	1.49154	0.738148
Gr4 / Gr6	25	0.386443	0.00650384
Gr4 / Gr7	25	1.45163	0.796922
Gr5 / Gr6	25	0.259089	3.00341e-06
Gr5 / Gr7	25	0.973242	1
Gr6 / Gr7	25	3.75639	6.93875e-06
Gr1 / Gr2	33	0.00258258	0
Gr1 / Gr3	33	0.00108462	0
Gr1 / Gr4	33	0.000444767	0
Gr1 / Gr5	33	0.000737745	0
Gr1 / Gr6	33	0.000165457	0
Gr1 / Gr7	33	0.000666537	0
Gr2 / Gr3	33	0.419978	0.203445
Gr2 / Gr4	33	0.172218	0.000132382
Gr2 / Gr5	33	0.285662	0.0117914
Gr2 / Gr6	33	0.0640667	1.03073e-12
Gr2 / Gr7	33	0.25809	0.00425146
Gr3 / Gr4	33	0.410066	0.247814
Gr3 / Gr5	33	0.680184	0.940903
Gr3 / Gr6	33	0.152548	4.12649e-06
Gr3 / Gr7	33	0.614532	0.836867
Gr4 / Gr5	33	1.65872	0.85017
Gr4 / Gr6	33	0.372008	0.144742
Gr4 / Gr7	33	1.49862	0.943891
Gr5 / Gr6	33	0.224274	0.00102392
Gr5 / Gr7	33	0.903479	0.99996
Gr6 / Gr7	33	4.02846	0.00290333

## Sheet: CP8 by Group
contrast	Adj	ratio	p.value
Week2 / Week6	Gr1	1	1
Week2 / Week10	Gr1	1	1
Week2 / Week17	Gr1	0.994656	1
Week2 / Week25	Gr1	0.988426	1
Week2 / Week33	Gr1	0.98645	1
Week6 / Week10	Gr1	1	1
Week6 / Week17	Gr1	0.994656	1
Week6 / Week25	Gr1	0.988426	1
Week6 / Week33	Gr1	0.98645	1
Week10 / Week17	Gr1	0.994656	1
Week10 / Week25	Gr1	0.988426	1
Week10 / Week33	Gr1	0.98645	1
Week17 / Week25	Gr1	0.993737	1
Week17 / Week33	Gr1	0.99175	1
Week25 / Week33	Gr1	0.998001	1
Week2 / Week6	Gr2	0.0385342	0
Week2 / Week10	Gr2	0.00970808	0
Week2 / Week17	Gr2	0.0126499	0
Week2 / Week25	Gr2	0.0151711	0
Week2 / Week33	Gr2	0.0120081	0
Week6 / Week10	Gr2	0.251934	1.35399e-07
Week6 / Week17	Gr2	0.328277	6.76248e-05
Week6 / Week25	Gr2	0.393706	0.00836158
Week6 / Week33	Gr2	0.311622	0.0103074
Week10 / Week17	Gr2	1.30303	0.880278
Week10 / Week25	Gr2	1.56273	0.563735
Week10 / Week33	Gr2	1.23692	0.989705
Week17 / Week25	Gr2	1.19931	0.985594
Week17 / Week33	Gr2	0.949265	0.999989
Week25 / Week33	Gr2	0.79151	0.988155
Week2 / Week6	Gr3	0.0159921	0
Week2 / Week10	Gr3	0.0100798	0
Week2 / Week17	Gr3	0.0162624	0
Week2 / Week25	Gr3	0.0134831	0
Week2 / Week33	Gr3	0.0138284	0
Week6 / Week10	Gr3	0.6303	0.370999
Week6 / Week17	Gr3	1.0169	1
Week6 / Week25	Gr3	0.843111	0.988563
Week6 / Week33	Gr3	0.864698	0.998279
Week10 / Week17	Gr3	1.61336	0.349676
Week10 / Week25	Gr3	1.33763	0.890207
Week10 / Week33	Gr3	1.37188	0.941616
Week17 / Week25	Gr3	0.829096	0.983449
Week17 / Week33	Gr3	0.850324	0.997203
Week25 / Week33	Gr3	1.0256	1
Week2 / Week6	Gr4	0.0114482	0
Week2 / Week10	Gr4	0.00689465	0
Week2 / Week17	Gr4	0.00680938	0
Week2 / Week25	Gr4	0.00844094	0
Week2 / Week33	Gr4	0.0145754	0
Week6 / Week10	Gr4	0.602248	0.299172
Week6 / Week17	Gr4	0.5948	0.292316
Week6 / Week25	Gr4	0.737317	0.888734
Week6 / Week33	Gr4	1.27316	0.987966
Week10 / Week17	Gr4	0.987632	1
Week10 / Week25	Gr4	1.22427	0.9797
Week10 / Week33	Gr4	2.11401	0.356077
Week17 / Week25	Gr4	1.23961	0.975029
Week17 / Week33	Gr4	2.14049	0.345413
Week25 / Week33	Gr4	1.72675	0.752558
Week2 / Week6	Gr5	0.0147247	0
Week2 / Week10	Gr5	0.00821203	0
Week2 / Week17	Gr5	0.0293274	0
Week2 / Week25	Gr5	0.031269	0
Week2 / Week33	Gr5	0.0375038	0
Week6 / Week10	Gr5	0.557703	0.135382
Week6 / Week17	Gr5	1.99171	0.0498092
Week6 / Week25	Gr5	2.12357	0.0621667
Week6 / Week33	Gr5	2.547	0.0754952
Week10 / Week17	Gr5	3.57127	2.29278e-06
Week10 / Week25	Gr5	3.8077	1.56792e-05
Week10 / Week33	Gr5	4.56694	0.000220591
Week17 / Week25	Gr5	1.0662	0.999903
Week17 / Week33	Gr5	1.2788	0.980791
Week25 / Week33	Gr5	1.1994	0.996322
Week2 / Week6	Gr6	0.00697085	0
Week2 / Week10	Gr6	0.0038538	0
Week2 / Week17	Gr6	0.00938564	0
Week2 / Week25	Gr6	0.0130912	0
Week2 / Week33	Gr6	0.0127872	0
Week6 / Week10	Gr6	0.552844	0.124215
Week6 / Week17	Gr6	1.34641	0.817555
Week6 / Week25	Gr6	1.87799	0.183941
Week6 / Week33	Gr6	1.83439	0.491767
Week10 / Week17	Gr6	2.43543	0.00341509
Week10 / Week25	Gr6	3.39696	0.000141322
Week10 / Week33	Gr6	3.31809	0.00726322
Week17 / Week25	Gr6	1.39481	0.828177
Week17 / Week33	Gr6	1.36243	0.948345
Week25 / Week33	Gr6	0.976783	1
Week2 / Week6	Gr7	0.00349133	0
Week2 / Week10	Gr7	0.00173614	0
Week2 / Week17	Gr7	0.00749186	0
Week2 / Week25	Gr7	0.00994598	0
Week2 / Week33	Gr7	0.0117359	0
Week6 / Week10	Gr7	0.497272	0.0387878
Week6 / Week17	Gr7	2.14585	0.0200028
Week6 / Week25	Gr7	2.84877	0.00180937
Week6 / Week33	Gr7	3.36143	0.00662919
Week10 / Week17	Gr7	4.31524	2.29453e-07
Week10 / Week25	Gr7	5.72879	1.98757e-09
Week10 / Week33	Gr7	6.75975	6.03422e-07
Week17 / Week25	Gr7	1.32757	0.905271
Week17 / Week33	Gr7	1.56648	0.788294
Week25 / Week33	Gr7	1.17996	0.997648

## Sheet: CP8 by Week
contrast	Week	ratio	p.value
Gr1 / Gr2	2	0.215865	2.029e-09
Gr1 / Gr3	2	0.0579625	0
Gr1 / Gr4	2	0.0124272	0
Gr1 / Gr5	2	0.0123994	0
Gr1 / Gr6	2	0.00916938	0
Gr1 / Gr7	2	0.020035	0
Gr2 / Gr3	2	0.268513	8.16117e-07
Gr2 / Gr4	2	0.0575694	0
Gr2 / Gr5	2	0.0574407	0
Gr2 / Gr6	2	0.0424775	0
Gr2 / Gr7	2	0.092813	0
Gr3 / Gr4	2	0.214401	1.00101e-08
Gr3 / Gr5	2	0.213921	1.51113e-09
Gr3 / Gr6	2	0.158195	2.48246e-13
Gr3 / Gr7	2	0.345655	0.000197715
Gr4 / Gr5	2	0.997765	1
Gr4 / Gr6	2	0.737848	0.871034
Gr4 / Gr7	2	1.61219	0.431945
Gr5 / Gr6	2	0.739501	0.865714
Gr5 / Gr7	2	1.6158	0.404554
Gr6 / Gr7	2	2.18499	0.0184694
Gr1 / Gr2	6	0.00831817	0
Gr1 / Gr3	6	0.000926943	0
Gr1 / Gr4	6	0.000142269	0
Gr1 / Gr5	6	0.000182578	0
Gr1 / Gr6	6	6.39184e-05	0
Gr1 / Gr7	6	6.99488e-05	0
Gr2 / Gr3	6	0.111436	0
Gr2 / Gr4	6	0.0171034	0
Gr2 / Gr5	6	0.0219493	0
Gr2 / Gr6	6	0.00768419	0
Gr2 / Gr7	6	0.00840916	0
Gr3 / Gr4	6	0.153482	2.87548e-13
Gr3 / Gr5	6	0.196968	1.34915e-10
Gr3 / Gr6	6	0.0689562	0
Gr3 / Gr7	6	0.0754619	0
Gr4 / Gr5	6	1.28333	0.946579
Gr4 / Gr6	6	0.449279	0.0173288
Gr4 / Gr7	6	0.491667	0.0539443
Gr5 / Gr6	6	0.350088	0.000244429
Gr5 / Gr7	6	0.383117	0.00113869
Gr6 / Gr7	6	1.09435	0.999766
Gr1 / Gr2	10	0.00209563	0
Gr1 / Gr3	10	0.000584252	0
Gr1 / Gr4	10	8.56812e-05	0
Gr1 / Gr5	10	0.000101824	0
Gr1 / Gr6	10	3.53369e-05	0
Gr1 / Gr7	10	3.47836e-05	0
Gr2 / Gr3	10	0.278795	4.68038e-06
Gr2 / Gr4	10	0.0408856	0
Gr2 / Gr5	10	0.0485889	0
Gr2 / Gr6	10	0.0168622	0
Gr2 / Gr7	10	0.0165982	0
Gr3 / Gr4	10	0.146651	9.50351e-14
Gr3 / Gr5	10	0.174282	7.12896e-12
Gr3 / Gr6	10	0.0604823	0
Gr3 / Gr7	10	0.0595353	0
Gr4 / Gr5	10	1.18841	0.99175
Gr4 / Gr6	10	0.412423	0.00514259
Gr4 / Gr7	10	0.405966	0.00400352
Gr5 / Gr6	10	0.347038	0.000225789
Gr5 / Gr7	10	0.341604	0.00014412
Gr6 / Gr7	10	0.984342	1
Gr1 / Gr2	17	0.00274533	0
Gr1 / Gr3	17	0.000947676	0
Gr1 / Gr4	17	8.50761e-05	0
Gr1 / Gr5	17	0.000365596	0
Gr1 / Gr6	17	8.65228e-05	0
Gr1 / Gr7	17	0.000150906	0
Gr2 / Gr3	17	0.345195	0.000329312
Gr2 / Gr4	17	0.0309893	0
Gr2 / Gr5	17	0.13317	7.26086e-14
Gr2 / Gr6	17	0.0315163	0
Gr2 / Gr7	17	0.0549682	0
Gr3 / Gr4	17	0.0897734	0
Gr3 / Gr5	17	0.385782	0.00219546
Gr3 / Gr6	17	0.0913001	0
Gr3 / Gr7	17	0.159238	2.18114e-12
Gr4 / Gr5	17	4.29728	9.1466e-08
Gr4 / Gr6	17	1.01701	1
Gr4 / Gr7	17	1.77378	0.249919
Gr5 / Gr6	17	0.236662	7.46642e-08
Gr5 / Gr7	17	0.412767	0.00623577
Gr6 / Gr7	17	1.74412	0.263355
Gr1 / Gr2	25	0.00331326	0
Gr1 / Gr3	25	0.000790666	0
Gr1 / Gr4	25	0.000106126	0
Gr1 / Gr5	25	0.000392257	0
Gr1 / Gr6	25	0.000121444	0
Gr1 / Gr7	25	0.000201601	0
Gr2 / Gr3	25	0.238637	4.16343e-05
Gr2 / Gr4	25	0.0320306	0
Gr2 / Gr5	25	0.11839	4.71718e-11
Gr2 / Gr6	25	0.0366538	0
Gr2 / Gr7	25	0.0608469	0
Gr3 / Gr4	25	0.134223	2.38487e-09
Gr3 / Gr5	25	0.496109	0.231555
Gr3 / Gr6	25	0.153597	3.39293e-08
Gr3 / Gr7	25	0.254976	0.000159623
Gr4 / Gr5	25	3.69616	0.000595337
Gr4 / Gr6	25	1.14434	0.999491
Gr4 / Gr7	25	1.89965	0.375948
Gr5 / Gr6	25	0.309602	0.00203602
Gr5 / Gr7	25	0.513952	0.289831
Gr6 / Gr7	25	1.66004	0.626129
Gr1 / Gr2	33	0.00262773	0
Gr1 / Gr3	33	0.000812535	0
Gr1 / Gr4	33	0.000183619	0
Gr1 / Gr5	33	0.000471414	0
Gr1 / Gr6	33	0.000118862	0
Gr1 / Gr7	33	0.000238358	0
Gr2 / Gr3	33	0.309216	0.0861884
Gr2 / Gr4	33	0.0698775	9.03958e-08
Gr2 / Gr5	33	0.1794	0.00134631
Gr2 / Gr6	33	0.0452336	6.64591e-12
Gr2 / Gr7	33	0.0907087	1.3221e-06
Gr3 / Gr4	33	0.225983	0.0201553
Gr3 / Gr5	33	0.580176	0.867098
Gr3 / Gr6	33	0.146285	0.000133038
Gr3 / Gr7	33	0.293351	0.0678412
Gr4 / Gr5	33	2.56734	0.375398
Gr4 / Gr6	33	0.647327	0.963565
Gr4 / Gr7	33	1.29811	0.997563
Gr5 / Gr6	33	0.252139	0.0242412
Gr5 / Gr7	33	0.505624	0.679999
Gr6 / Gr7	33	2.00534	0.670611

## Sheet: HLA by Group
contrast	Adj	ratio	p.value
Week2 / Week6	Gr1	1.24297	0.704855
Week2 / Week10	Gr1	1.42207	0.187361
Week2 / Week17	Gr1	1.42147	0.204026
Week2 / Week25	Gr1	1.37331	0.446624
Week2 / Week33	Gr1	1.40643	0.634986
Week6 / Week10	Gr1	1.14409	0.949018
Week6 / Week17	Gr1	1.14361	0.953107
Week6 / Week25	Gr1	1.10486	0.992538
Week6 / Week33	Gr1	1.1315	0.993455
Week10 / Week17	Gr1	0.999581	1
Week10 / Week25	Gr1	0.965711	0.999954
Week10 / Week33	Gr1	0.988998	1
Week17 / Week25	Gr1	0.966116	0.999959
Week17 / Week33	Gr1	0.989413	1
Week25 / Week33	Gr1	1.02411	0.999999
Week2 / Week6	Gr2	0.0142019	0
Week2 / Week10	Gr2	0.00771325	0
Week2 / Week17	Gr2	0.0101638	0
Week2 / Week25	Gr2	0.0140626	0
Week2 / Week33	Gr2	0.0111464	0
Week6 / Week10	Gr2	0.543115	0.000984699
Week6 / Week17	Gr2	0.715665	0.253832
Week6 / Week25	Gr2	0.990194	1
Week6 / Week33	Gr2	0.784853	0.882007
Week10 / Week17	Gr2	1.3177	0.472976
Week10 / Week25	Gr2	1.82318	0.00772124
Week10 / Week33	Gr2	1.44509	0.55374
Week17 / Week25	Gr2	1.3836	0.433568
Week17 / Week33	Gr2	1.09668	0.998415
Week25 / Week33	Gr2	0.792625	0.921786
Week2 / Week6	Gr3	0.00493805	0
Week2 / Week10	Gr3	0.00299672	0
Week2 / Week17	Gr3	0.00482565	0
Week2 / Week25	Gr3	0.00740149	0
Week2 / Week33	Gr3	0.0110224	0
Week6 / Week10	Gr3	0.606864	0.0137129
Week6 / Week17	Gr3	0.977238	0.99999
Week6 / Week25	Gr3	1.49887	0.182613
Week6 / Week33	Gr3	2.23214	0.0041838
Week10 / Week17	Gr3	1.61031	0.0261611
Week10 / Week25	Gr3	2.46986	3.56913e-06
Week10 / Week33	Gr3	3.67816	1.10847e-07
Week17 / Week25	Gr3	1.53378	0.145773
Week17 / Week33	Gr3	2.28413	0.0033961
Week25 / Week33	Gr3	1.48922	0.538307
Week2 / Week6	Gr4	0.013084	0
Week2 / Week10	Gr4	0.0158342	0
Week2 / Week17	Gr4	0.0345873	0
Week2 / Week25	Gr4	0.0473125	0
Week2 / Week33	Gr4	0.055105	0
Week6 / Week10	Gr4	1.2102	0.825963
Week6 / Week17	Gr4	2.64349	1.84811e-08
Week6 / Week25	Gr4	3.61607	2.91065e-11
Week6 / Week33	Gr4	4.21165	1.80288e-07
Week10 / Week17	Gr4	2.18434	1.88412e-05
Week10 / Week25	Gr4	2.988	5.47073e-08
Week10 / Week33	Gr4	3.48013	6.14807e-06
Week17 / Week25	Gr4	1.36792	0.52571
Week17 / Week33	Gr4	1.59322	0.398634
Week25 / Week33	Gr4	1.1647	0.991598
Week2 / Week6	Gr5	0.0379571	0
Week2 / Week10	Gr5	0.0396391	0
Week2 / Week17	Gr5	0.074578	0
Week2 / Week25	Gr5	0.092626	0
Week2 / Week33	Gr5	0.127051	0
Week6 / Week10	Gr5	1.04432	0.99974
Week6 / Week17	Gr5	1.9648	0.000208724
Week6 / Week25	Gr5	2.44028	4.49559e-06
Week6 / Week33	Gr5	3.34722	9.75616e-07
Week10 / Week17	Gr5	1.88142	0.000800778
Week10 / Week25	Gr5	2.33673	1.63765e-05
Week10 / Week33	Gr5	3.20518	3.02052e-06
Week17 / Week25	Gr5	1.242	0.818591
Week17 / Week33	Gr5	1.70359	0.160882
Week25 / Week33	Gr5	1.37165	0.761005
Week2 / Week6	Gr6	0.0154076	0
Week2 / Week10	Gr6	0.0181559	0
Week2 / Week17	Gr6	0.0353448	0
Week2 / Week25	Gr6	0.0464533	0
Week2 / Week33	Gr6	0.0505794	0
Week6 / Week10	Gr6	1.17837	0.88762
Week6 / Week17	Gr6	2.29399	1.33613e-06
Week6 / Week25	Gr6	3.01496	2.96352e-09
Week6 / Week33	Gr6	3.28276	2.20341e-06
Week10 / Week17	Gr6	1.94674	0.000317323
Week10 / Week25	Gr6	2.55858	9.2683e-07
Week10 / Week33	Gr6	2.78584	9.98141e-05
Week17 / Week25	Gr6	1.31429	0.626056
Week17 / Week33	Gr6	1.43103	0.591146
Week25 / Week33	Gr6	1.08882	0.999187
Week2 / Week6	Gr7	0.00484001	0
Week2 / Week10	Gr7	0.00425645	0
Week2 / Week17	Gr7	0.0109815	0
Week2 / Week25	Gr7	0.0191665	0
Week2 / Week33	Gr7	0.0331789	0
Week6 / Week10	Gr7	0.879431	0.958074
Week6 / Week17	Gr7	2.26891	1.93836e-06
Week6 / Week25	Gr7	3.96001	2.367e-13
Week6 / Week33	Gr7	6.85514	8.88178e-16
Week10 / Week17	Gr7	2.57997	1.39913e-08
Week10 / Week25	Gr7	4.50292	7.77156e-16
Week10 / Week33	Gr7	7.79497	0
Week17 / Week25	Gr7	1.74534	0.0201266
Week17 / Week33	Gr7	3.02134	1.35514e-05
Week25 / Week33	Gr7	1.73109	0.184857

## Sheet: HLA by Week
contrast	Week	ratio	p.value
Gr1 / Gr2	2	0.0663716	0
Gr1 / Gr3	2	0.041372	0
Gr1 / Gr4	2	0.0119778	0
Gr1 / Gr5	2	0.00335912	0
Gr1 / Gr6	2	0.0138955	0
Gr1 / Gr7	2	0.0120902	0
Gr2 / Gr3	2	0.62334	0.0334378
Gr2 / Gr4	2	0.180466	0
Gr2 / Gr5	2	0.0506108	0
Gr2 / Gr6	2	0.209359	0
Gr2 / Gr7	2	0.18216	0
Gr3 / Gr4	2	0.289515	9.78106e-14
Gr3 / Gr5	2	0.081193	0
Gr3 / Gr6	2	0.335866	1.86147e-11
Gr3 / Gr7	2	0.292232	4.76286e-14
Gr4 / Gr5	2	0.280444	2.68674e-14
Gr4 / Gr6	2	1.1601	0.962651
Gr4 / Gr7	2	1.00938	1
Gr5 / Gr6	2	4.13664	0
Gr5 / Gr7	2	3.59923	1.03251e-14
Gr6 / Gr7	2	0.870086	0.970518
Gr1 / Gr2	6	0.000758345	0
Gr1 / Gr3	6	0.000164362	0
Gr1 / Gr4	6	0.000126083	0
Gr1 / Gr5	6	0.000102579	0
Gr1 / Gr6	6	0.000172245	0
Gr1 / Gr7	6	4.70782e-05	0
Gr2 / Gr3	6	0.216738	0
Gr2 / Gr4	6	0.166261	0
Gr2 / Gr5	6	0.135266	0
Gr2 / Gr6	6	0.227133	0
Gr2 / Gr7	6	0.0620803	0
Gr3 / Gr4	6	0.767107	0.610331
Gr3 / Gr5	6	0.624102	0.0345043
Gr3 / Gr6	6	1.04796	0.999932
Gr3 / Gr7	6	0.28643	2.86438e-14
Gr4 / Gr5	6	0.813579	0.837627
Gr4 / Gr6	6	1.36612	0.408596
Gr4 / Gr7	6	0.37339	8.41828e-09
Gr5 / Gr6	6	1.67915	0.0127762
Gr5 / Gr7	6	0.458948	8.71753e-06
Gr6 / Gr7	6	0.273322	5.28466e-14
Gr1 / Gr2	10	0.000359997	0
Gr1 / Gr3	10	8.71831e-05	0
Gr1 / Gr4	10	0.000133368	0
Gr1 / Gr5	10	9.36328e-05	0
Gr1 / Gr6	10	0.000177406	0
Gr1 / Gr7	10	3.61878e-05	0
Gr2 / Gr3	10	0.242177	0
Gr2 / Gr4	10	0.370471	2.76386e-09
Gr2 / Gr5	10	0.260094	2.22045e-16
Gr2 / Gr6	10	0.492799	9.53157e-05
Gr2 / Gr7	10	0.100522	0
Gr3 / Gr4	10	1.52975	0.0899949
Gr3 / Gr5	10	1.07398	0.999212
Gr3 / Gr6	10	2.03487	7.27015e-05
Gr3 / Gr7	10	0.415078	2.56811e-07
Gr4 / Gr5	10	0.702062	0.255838
Gr4 / Gr6	10	1.3302	0.521911
Gr4 / Gr7	10	0.271337	5.44009e-15
Gr5 / Gr6	10	1.8947	0.000653959
Gr5 / Gr7	10	0.386486	1.43651e-08
Gr6 / Gr7	10	0.203983	0
Gr1 / Gr2	17	0.000474568	0
Gr1 / Gr3	17	0.000140451	0
Gr1 / Gr4	17	0.000291445	0
Gr1 / Gr5	17	0.000176237	0
Gr1 / Gr6	17	0.000345509	0
Gr1 / Gr7	17	9.34027e-05	0
Gr2 / Gr3	17	0.295954	2.82219e-13
Gr2 / Gr4	17	0.614126	0.0398006
Gr2 / Gr5	17	0.371363	5.60986e-09
Gr2 / Gr6	17	0.728049	0.406549
Gr2 / Gr7	17	0.196816	0
Gr3 / Gr4	17	2.07507	0.000163568
Gr3 / Gr5	17	1.2548	0.779285
Gr3 / Gr6	17	2.46	2.79228e-06
Gr3 / Gr7	17	0.665022	0.131274
Gr4 / Gr5	17	0.604701	0.0296492
Gr4 / Gr6	17	1.1855	0.939026
Gr4 / Gr7	17	0.320482	2.72469e-11
Gr5 / Gr6	17	1.96048	0.000474016
Gr5 / Gr7	17	0.529983	0.001186
Gr6 / Gr7	17	0.270334	1.78746e-14
Gr1 / Gr2	25	0.000679642	0
Gr1 / Gr3	25	0.000222976	0
Gr1 / Gr4	25	0.000412654	0
Gr1 / Gr5	25	0.000226564	0
Gr1 / Gr6	25	0.000470025	0
Gr1 / Gr7	25	0.000168736	0
Gr2 / Gr3	25	0.328078	1.44958e-07
Gr2 / Gr4	25	0.607165	0.160134
Gr2 / Gr5	25	0.333357	5.85413e-07
Gr2 / Gr6	25	0.691577	0.473555
Gr2 / Gr7	25	0.248273	3.38382e-11
Gr3 / Gr4	25	1.85067	0.0340774
Gr3 / Gr5	25	1.01609	1
Gr3 / Gr6	25	2.10796	0.00253997
Gr3 / Gr7	25	0.756748	0.777051
Gr4 / Gr5	25	0.549039	0.0435771
Gr4 / Gr6	25	1.13903	0.994886
Gr4 / Gr7	25	0.408905	0.000155836
Gr5 / Gr6	25	2.07458	0.00339568
Gr5 / Gr7	25	0.744764	0.728081
Gr6 / Gr7	25	0.358995	3.12739e-06
Gr1 / Gr2	33	0.000526016	0
Gr1 / Gr3	33	0.00032424	0
Gr1 / Gr4	33	0.000469303	0
Gr1 / Gr5	33	0.000303449	0
Gr1 / Gr6	33	0.000499723	0
Gr1 / Gr7	33	0.00028522	0
Gr2 / Gr3	33	0.616407	0.566445
Gr2 / Gr4	33	0.892183	0.999724
Gr2 / Gr5	33	0.576881	0.418058
Gr2 / Gr6	33	0.950014	0.999996
Gr2 / Gr7	33	0.542227	0.285692
Gr3 / Gr4	33	1.44739	0.867678
Gr3 / Gr5	33	0.935876	0.999984
Gr3 / Gr6	33	1.54121	0.691377
Gr3 / Gr7	33	0.879657	0.999236
Gr4 / Gr5	33	0.646595	0.750212
Gr4 / Gr6	33	1.06482	0.999992
Gr4 / Gr7	33	0.607754	0.61444
Gr5 / Gr6	33	1.64681	0.54097
Gr5 / Gr7	33	0.93993	0.999989
Gr6 / Gr7	33	0.570757	0.393467
