# Supplementary material for: Distinct effects of adjuvants on B cell responses to protein or polysaccharide antigens contained in glycoconjugate vaccines
Source: Front Immunol. 2025 Aug 22;16:1574941. doi: 10.3389/fimmu.2025.1574941 (PMC12411546; doi:10.3389/fimmu.2025.1574941)
Supplement: Supplementary file 6 [file Table2.xlsx]

## Sheet: Group explanation
Gr2= non-adjuvanted vaccine
Gr3= Alum-adjuvanted vaccine
Gr4= AS37-adjuvanted vaccine
Gr5= AS01-adjuvanted vaccine
Gr6= AS03-adjuvanted vaccine
Gr7= AS04-adjuvanted vaccine

## Sheet: CP5 by Week
contrast	Week	estimate	p.value
Gr2 - Gr3	2	-0.0943514	0.0195856
Gr2 - Gr4	2	-0.15899	0.033297
Gr2 - Gr5	2	-0.232232	6.00012e-09
Gr2 - Gr6	2	-0.123651	0.0377448
Gr2 - Gr7	2	-0.124504	0.00266581
Gr3 - Gr4	2	-0.0646388	0.841394
Gr3 - Gr5	2	-0.137881	0.0078454
Gr3 - Gr6	2	-0.0292993	0.985109
Gr3 - Gr7	2	-0.0301522	0.959
Gr4 - Gr5	2	-0.073242	0.816481
Gr4 - Gr6	2	0.0353395	0.99268
Gr4 - Gr7	2	0.0344866	0.990048
Gr5 - Gr6	2	0.108581	0.241246
Gr5 - Gr7	2	0.107729	0.116347
Gr6 - Gr7	2	-0.000852906	1
Gr2 - Gr3	6	-0.210754	0.000257301
Gr2 - Gr4	6	-0.305375	0.000433231
Gr2 - Gr5	6	-0.455524	0
Gr2 - Gr6	6	-0.578179	0
Gr2 - Gr7	6	-0.325886	2.58083e-09
Gr3 - Gr4	6	-0.0946214	0.765155
Gr3 - Gr5	6	-0.24477	1.80964e-06
Gr3 - Gr6	6	-0.367425	8.73746e-14
Gr3 - Gr7	6	-0.115133	0.153666
Gr4 - Gr5	6	-0.150148	0.279509
Gr4 - Gr6	6	-0.272804	0.00219934
Gr4 - Gr7	6	-0.0205113	0.999753
Gr5 - Gr6	6	-0.122655	0.100386
Gr5 - Gr7	6	0.129637	0.0748839
Gr6 - Gr7	6	0.252292	3.88517e-06
Gr2 - Gr3	10	-0.230732	0.000186673
Gr2 - Gr4	10	-0.498292	0
Gr2 - Gr5	10	-0.441885	2.22045e-16
Gr2 - Gr6	10	-0.605949	0
Gr2 - Gr7	10	-0.47309	0
Gr3 - Gr4	10	-0.26756	1.14484e-06
Gr3 - Gr5	10	-0.211152	1.52155e-05
Gr3 - Gr6	10	-0.375217	0
Gr3 - Gr7	10	-0.242358	7.36162e-08
Gr4 - Gr5	10	0.0564073	0.846491
Gr4 - Gr6	10	-0.107657	0.0982467
Gr4 - Gr7	10	0.0252016	0.99439
Gr5 - Gr6	10	-0.164064	8.4057e-06
Gr5 - Gr7	10	-0.0312056	0.966666
Gr6 - Gr7	10	0.132859	0.000243066
Gr2 - Gr3	17	-0.19358	0.00562572
Gr2 - Gr4	17	-0.486625	2.70894e-14
Gr2 - Gr5	17	-0.262124	5.27136e-05
Gr2 - Gr6	17	-0.552326	0
Gr2 - Gr7	17	-0.253361	0.000101633
Gr3 - Gr4	17	-0.293045	1.39208e-06
Gr3 - Gr5	17	-0.0685445	0.742013
Gr3 - Gr6	17	-0.358746	2.22045e-15
Gr3 - Gr7	17	-0.0597806	0.833732
Gr4 - Gr5	17	0.224501	0.00130194
Gr4 - Gr6	17	-0.0657005	0.805354
Gr4 - Gr7	17	0.233265	0.000597462
Gr5 - Gr6	17	-0.290201	2.41173e-09
Gr5 - Gr7	17	0.00876395	0.999981
Gr6 - Gr7	17	0.298965	6.88988e-10
Gr2 - Gr3	25	-0.206801	0.0314417
Gr2 - Gr4	25	-0.47848	3.65833e-10
Gr2 - Gr5	25	-0.253893	0.00452163
Gr2 - Gr6	25	-0.383372	7.46532e-06
Gr2 - Gr7	25	-0.0613708	0.954849
Gr3 - Gr4	25	-0.271679	0.000257485
Gr3 - Gr5	25	-0.0470915	0.96995
Gr3 - Gr6	25	-0.176571	0.0861088
Gr3 - Gr7	25	0.14543	0.158696
Gr4 - Gr5	25	0.224587	0.00754983
Gr4 - Gr6	25	0.0951078	0.767909
Gr4 - Gr7	25	0.417109	1.48047e-09
Gr5 - Gr6	25	-0.129479	0.412274
Gr5 - Gr7	25	0.192522	0.0268354
Gr6 - Gr7	25	0.322001	5.02559e-05
Gr2 - Gr3	33	-0.256043	0.0527286
Gr2 - Gr4	33	-0.435554	0.0034316
Gr2 - Gr5	33	-0.291378	0.0236755
Gr2 - Gr6	33	-0.481759	6.64163e-06
Gr2 - Gr7	33	-0.24707	0.0921272
Gr3 - Gr4	33	-0.179511	0.591654
Gr3 - Gr5	33	-0.0353344	0.99834
Gr3 - Gr6	33	-0.225715	0.102072
Gr3 - Gr7	33	0.00897292	0.999998
Gr4 - Gr5	33	0.144176	0.806286
Gr4 - Gr6	33	-0.0462046	0.998745
Gr4 - Gr7	33	0.188484	0.571048
Gr5 - Gr6	33	-0.190381	0.292918
Gr5 - Gr7	33	0.0443074	0.99625
Gr6 - Gr7	33	0.234688	0.108131

## Sheet: CP5 by Group
contrast	Adj	estimate	p.value
Week2 - Week6	Gr2	-0.170672	0.000230168
Week2 - Week10	Gr2	-0.261604	4.91627e-08
Week2 - Week17	Gr2	-0.251273	5.79394e-07
Week2 - Week25	Gr2	-0.289495	4.86864e-06
Week2 - Week33	Gr2	-0.236367	0.0116136
Week6 - Week10	Gr2	-0.0909323	0.51051
Week6 - Week17	Gr2	-0.080601	0.663973
Week6 - Week25	Gr2	-0.118824	0.423315
Week6 - Week33	Gr2	-0.0656951	0.954941
Week10 - Week17	Gr2	0.0103313	0.999972
Week10 - Week25	Gr2	-0.0278913	0.99827
Week10 - Week33	Gr2	0.0252372	0.999533
Week17 - Week25	Gr2	-0.0382225	0.992747
Week17 - Week33	Gr2	0.0149059	0.999967
Week25 - Week33	Gr2	0.0531285	0.989479
Week2 - Week6	Gr3	-0.287074	5.77205e-13
Week2 - Week10	Gr3	-0.397985	0
Week2 - Week17	Gr3	-0.350501	0
Week2 - Week25	Gr3	-0.401945	2.22045e-16
Week2 - Week33	Gr3	-0.398059	3.74415e-10
Week6 - Week10	Gr3	-0.110911	0.0882735
Week6 - Week17	Gr3	-0.0634272	0.681653
Week6 - Week25	Gr3	-0.114871	0.174895
Week6 - Week33	Gr3	-0.110984	0.488657
Week10 - Week17	Gr3	0.0474836	0.878361
Week10 - Week25	Gr3	-0.00396026	0.999999
Week10 - Week33	Gr3	-7.36598e-05	1
Week17 - Week25	Gr3	-0.0514438	0.903714
Week17 - Week33	Gr3	-0.0475572	0.975171
Week25 - Week33	Gr3	0.0038866	1
Week2 - Week6	Gr4	-0.317057	0.0010388
Week2 - Week10	Gr4	-0.600906	0
Week2 - Week17	Gr4	-0.578908	0
Week2 - Week25	Gr4	-0.608985	0
Week2 - Week33	Gr4	-0.512931	6.56639e-05
Week6 - Week10	Gr4	-0.283849	0.00120614
Week6 - Week17	Gr4	-0.261851	0.00647133
Week6 - Week25	Gr4	-0.291928	0.00233562
Week6 - Week33	Gr4	-0.195874	0.505574
Week10 - Week17	Gr4	0.0219979	0.998674
Week10 - Week25	Gr4	-0.00807927	0.999993
Week10 - Week33	Gr4	0.0879751	0.952867
Week17 - Week25	Gr4	-0.0300772	0.996535
Week17 - Week33	Gr4	0.0659772	0.987095
Week25 - Week33	Gr4	0.0960544	0.941236
Week2 - Week6	Gr5	-0.393963	0
Week2 - Week10	Gr5	-0.471257	0
Week2 - Week17	Gr5	-0.281165	1.25198e-08
Week2 - Week25	Gr5	-0.311156	3.5029e-08
Week2 - Week33	Gr5	-0.295512	0.000249435
Week6 - Week10	Gr5	-0.0772933	0.404227
Week6 - Week17	Gr5	0.112798	0.142882
Week6 - Week25	Gr5	0.0828074	0.602853
Week6 - Week33	Gr5	0.098451	0.699395
Week10 - Week17	Gr5	0.190091	0.000257914
Week10 - Week25	Gr5	0.160101	0.0181713
Week10 - Week33	Gr5	0.175744	0.0906366
Week17 - Week25	Gr5	-0.0299908	0.993892
Week17 - Week33	Gr5	-0.0143472	0.99995
Week25 - Week33	Gr5	0.0156436	0.999938
Week2 - Week6	Gr6	-0.6252	0
Week2 - Week10	Gr6	-0.743902	0
Week2 - Week17	Gr6	-0.679948	0
Week2 - Week25	Gr6	-0.549217	0
Week2 - Week33	Gr6	-0.594475	5.37348e-14
Week6 - Week10	Gr6	-0.118702	0.0104683
Week6 - Week17	Gr6	-0.054748	0.766871
Week6 - Week25	Gr6	0.0759831	0.795637
Week6 - Week33	Gr6	0.0307251	0.998095
Week10 - Week17	Gr6	0.0639543	0.251172
Week10 - Week25	Gr6	0.194685	0.00362948
Week10 - Week33	Gr6	0.149427	0.209634
Week17 - Week25	Gr6	0.130731	0.195937
Week17 - Week33	Gr6	0.0854732	0.814066
Week25 - Week33	Gr6	-0.045258	0.993252
Week2 - Week6	Gr7	-0.372055	0
Week2 - Week10	Gr7	-0.610191	0
Week2 - Week17	Gr7	-0.38013	0
Week2 - Week25	Gr7	-0.226362	0.000102986
Week2 - Week33	Gr7	-0.358933	8.05514e-07
Week6 - Week10	Gr7	-0.238136	1.09469e-07
Week6 - Week17	Gr7	-0.00807505	0.99998
Week6 - Week25	Gr7	0.145692	0.0767104
Week6 - Week33	Gr7	0.0131212	0.999967
Week10 - Week17	Gr7	0.230061	7.63101e-07
Week10 - Week25	Gr7	0.383828	7.49389e-12
Week10 - Week33	Gr7	0.251257	0.00238336
Week17 - Week25	Gr7	0.153767	0.0553809
Week17 - Week33	Gr7	0.0211963	0.999661
Week25 - Week33	Gr7	-0.132571	0.465863

## Sheet: CP8 by Week
contrast	Week	estimate	p.value
Gr2 - Gr3	2	-0.0642374	0.81121
Gr2 - Gr4	2	-0.13435	0.185507
Gr2 - Gr5	2	-0.23713	6.85453e-05
Gr2 - Gr6	2	-0.273236	2.44564e-05
Gr2 - Gr7	2	-0.184554	0.024768
Gr3 - Gr4	2	-0.0701129	0.782763
Gr3 - Gr5	2	-0.172893	0.00367511
Gr3 - Gr6	2	-0.208999	0.000979164
Gr3 - Gr7	2	-0.120316	0.25844
Gr4 - Gr5	2	-0.10278	0.40867
Gr4 - Gr6	2	-0.138886	0.173488
Gr4 - Gr7	2	-0.0502036	0.965443
Gr5 - Gr6	2	-0.0361061	0.984387
Gr5 - Gr7	2	0.0525766	0.938168
Gr6 - Gr7	2	0.0886826	0.691708
Gr2 - Gr3	6	-0.207779	0.0162057
Gr2 - Gr4	6	-0.426395	5.20849e-10
Gr2 - Gr5	6	-0.332125	6.09415e-07
Gr2 - Gr6	6	-0.61137	0
Gr2 - Gr7	6	-0.599875	0
Gr3 - Gr4	6	-0.218617	0.000634078
Gr3 - Gr5	6	-0.124347	0.117083
Gr3 - Gr6	6	-0.403591	0
Gr3 - Gr7	6	-0.392096	0
Gr4 - Gr5	6	0.09427	0.348984
Gr4 - Gr6	6	-0.184975	3.17747e-05
Gr4 - Gr7	6	-0.173479	0.000207937
Gr5 - Gr6	6	-0.279245	8.88178e-16
Gr5 - Gr7	6	-0.267749	9.19265e-14
Gr6 - Gr7	6	0.0114955	0.98754
Gr2 - Gr3	10	-0.123031	0.408998
Gr2 - Gr4	10	-0.432922	1.58795e-11
Gr2 - Gr5	10	-0.432966	1.06259e-12
Gr2 - Gr6	10	-0.547007	0
Gr2 - Gr7	10	-0.531147	0
Gr3 - Gr4	10	-0.309891	1.51388e-09
Gr3 - Gr5	10	-0.309935	2.26119e-11
Gr3 - Gr6	10	-0.423975	0
Gr3 - Gr7	10	-0.408116	0
Gr4 - Gr5	10	-4.42291e-05	1
Gr4 - Gr6	10	-0.114084	0.00230438
Gr4 - Gr7	10	-0.0982249	0.0214238
Gr5 - Gr6	10	-0.11404	2.00972e-05
Gr5 - Gr7	10	-0.0981807	0.0012286
Gr6 - Gr7	10	0.0158596	0.891898
Gr2 - Gr3	17	-0.0845471	0.823978
Gr2 - Gr4	17	-0.351419	8.5446e-07
Gr2 - Gr5	17	-0.230199	0.00559003
Gr2 - Gr6	17	-0.444297	5.03153e-13
Gr2 - Gr7	17	-0.377785	2.45752e-08
Gr3 - Gr4	17	-0.266872	6.14641e-07
Gr3 - Gr5	17	-0.145652	0.0373078
Gr3 - Gr6	17	-0.35975	1.11022e-16
Gr3 - Gr7	17	-0.293238	2.87605e-09
Gr4 - Gr5	17	0.12122	0.0400819
Gr4 - Gr6	17	-0.0928784	0.0361025
Gr4 - Gr7	17	-0.0263657	0.981616
Gr5 - Gr6	17	-0.214098	3.18989e-10
Gr5 - Gr7	17	-0.147585	0.00214722
Gr6 - Gr7	17	0.0665127	0.153696
Gr2 - Gr3	25	-0.103658	0.808382
Gr2 - Gr4	25	-0.39302	2.21834e-06
Gr2 - Gr5	25	-0.152562	0.379528
Gr2 - Gr6	25	-0.440185	1.99338e-08
Gr2 - Gr7	25	-0.371969	1.51957e-05
Gr3 - Gr4	25	-0.289361	1.41812e-06
Gr3 - Gr5	25	-0.0489037	0.963306
Gr3 - Gr6	25	-0.336526	6.33225e-11
Gr3 - Gr7	25	-0.26831	3.20499e-05
Gr4 - Gr5	25	0.240457	1.01752e-05
Gr4 - Gr6	25	-0.0471652	0.653897
Gr4 - Gr7	25	0.0210509	0.995772
Gr5 - Gr6	25	-0.287623	3.90451e-11
Gr5 - Gr7	25	-0.219407	0.000153454
Gr6 - Gr7	25	0.0682161	0.35774
Gr2 - Gr3	33	-0.20755	0.399062
Gr2 - Gr4	33	-0.375114	0.0106444
Gr2 - Gr5	33	-0.362982	0.00518812
Gr2 - Gr6	33	-0.571253	2.04134e-08
Gr2 - Gr7	33	-0.574953	6.91306e-09
Gr3 - Gr4	33	-0.167564	0.402473
Gr3 - Gr5	33	-0.155432	0.316134
Gr3 - Gr6	33	-0.363703	3.04731e-07
Gr3 - Gr7	33	-0.367403	1.29391e-07
Gr4 - Gr5	33	0.0121322	0.999985
Gr4 - Gr6	33	-0.196139	0.0296131
Gr4 - Gr7	33	-0.199838	0.0241351
Gr5 - Gr6	33	-0.208271	0.000101327
Gr5 - Gr7	33	-0.211971	4.91529e-05
Gr6 - Gr7	33	-0.0036994	0.999704

## Sheet: CP8 by Group
contrast	Adj	estimate	p.value
Week2 - Week6	Gr2	-0.160295	0.0865436
Week2 - Week10	Gr2	-0.236266	0.00232077
Week2 - Week17	Gr2	-0.323417	1.69401e-05
Week2 - Week25	Gr2	-0.325188	0.000342506
Week2 - Week33	Gr2	-0.221335	0.210511
Week6 - Week10	Gr2	-0.0759714	0.887513
Week6 - Week17	Gr2	-0.163122	0.228666
Week6 - Week25	Gr2	-0.164893	0.350697
Week6 - Week33	Gr2	-0.0610403	0.991498
Week10 - Week17	Gr2	-0.0871507	0.852397
Week10 - Week25	Gr2	-0.0889216	0.898562
Week10 - Week33	Gr2	0.0149311	0.999992
Week17 - Week25	Gr2	-0.00177081	1
Week17 - Week33	Gr2	0.102082	0.929209
Week25 - Week33	Gr2	0.103853	0.939528
Week2 - Week6	Gr3	-0.303836	1.88293e-10
Week2 - Week10	Gr3	-0.29506	3.85766e-10
Week2 - Week17	Gr3	-0.343727	2.74669e-13
Week2 - Week25	Gr3	-0.364609	1.39121e-11
Week2 - Week33	Gr3	-0.364648	1.59356e-06
Week6 - Week10	Gr3	0.008776	0.999971
Week6 - Week17	Gr3	-0.0398906	0.963387
Week6 - Week25	Gr3	-0.0607728	0.875368
Week6 - Week33	Gr3	-0.0608118	0.955192
Week10 - Week17	Gr3	-0.0486666	0.917055
Week10 - Week25	Gr3	-0.0695488	0.798951
Week10 - Week33	Gr3	-0.0695878	0.9223
Week17 - Week25	Gr3	-0.0208821	0.998964
Week17 - Week33	Gr3	-0.0209212	0.999698
Week25 - Week33	Gr3	-3.90264e-05	1
Week2 - Week6	Gr4	-0.45234	1.11022e-16
Week2 - Week10	Gr4	-0.534838	0
Week2 - Week17	Gr4	-0.540486	0
Week2 - Week25	Gr4	-0.583857	0
Week2 - Week33	Gr4	-0.462099	5.7294e-09
Week6 - Week10	Gr4	-0.0824983	0.365583
Week6 - Week17	Gr4	-0.0881459	0.290459
Week6 - Week25	Gr4	-0.131517	0.0266243
Week6 - Week33	Gr4	-0.00975943	0.999993
Week10 - Week17	Gr4	-0.0056476	0.999988
Week10 - Week25	Gr4	-0.0490189	0.784811
Week10 - Week33	Gr4	0.0727389	0.894965
Week17 - Week25	Gr4	-0.0433713	0.851993
Week17 - Week33	Gr4	0.0783865	0.86311
Week25 - Week33	Gr4	0.121758	0.485987
Week2 - Week6	Gr5	-0.255289	2.96983e-10
Week2 - Week10	Gr5	-0.432102	0
Week2 - Week17	Gr5	-0.316486	1.66533e-15
Week2 - Week25	Gr5	-0.240619	1.00862e-06
Week2 - Week33	Gr5	-0.347187	1.77758e-10
Week6 - Week10	Gr5	-0.176813	1.16783e-06
Week6 - Week17	Gr5	-0.0611963	0.552349
Week6 - Week25	Gr5	0.0146701	0.99941
Week6 - Week33	Gr5	-0.0918973	0.450944
Week10 - Week17	Gr5	0.115616	0.00432962
Week10 - Week25	Gr5	0.191483	3.10732e-05
Week10 - Week33	Gr5	0.0849153	0.463435
Week17 - Week25	Gr5	0.0758664	0.487977
Week17 - Week33	Gr5	-0.030701	0.990166
Week25 - Week33	Gr5	-0.106567	0.357433
Week2 - Week6	Gr6	-0.498428	0
Week2 - Week10	Gr6	-0.510036	0
Week2 - Week17	Gr6	-0.494478	0
Week2 - Week25	Gr6	-0.492136	0
Week2 - Week33	Gr6	-0.519352	0
Week6 - Week10	Gr6	-0.0116079	0.929305
Week6 - Week17	Gr6	0.00395049	0.999793
Week6 - Week25	Gr6	0.00629235	0.999091
Week6 - Week33	Gr6	-0.0209236	0.642597
Week10 - Week17	Gr6	0.0155584	0.830512
Week10 - Week25	Gr6	0.0179003	0.867473
Week10 - Week33	Gr6	-0.00931567	0.969921
Week17 - Week25	Gr6	0.00234186	0.999994
Week17 - Week33	Gr6	-0.0248741	0.50951
Week25 - Week33	Gr6	-0.027216	0.605728
Week2 - Week6	Gr7	-0.575615	0
Week2 - Week10	Gr7	-0.582859	0
Week2 - Week17	Gr7	-0.516648	0
Week2 - Week25	Gr7	-0.512602	0
Week2 - Week33	Gr7	-0.611734	0
Week6 - Week10	Gr7	-0.00724383	0.997688
Week6 - Week17	Gr7	0.0589677	0.207633
Week6 - Week25	Gr7	0.063013	0.351802
Week6 - Week33	Gr7	-0.0361185	0.173012
Week10 - Week17	Gr7	0.0662116	0.074236
Week10 - Week25	Gr7	0.0702569	0.199518
Week10 - Week33	Gr7	-0.0288746	0.256463
Week17 - Week25	Gr7	0.0040453	0.999997
Week17 - Week33	Gr7	-0.0950862	0.00205229
Week25 - Week33	Gr7	-0.0991315	0.0159903

## Sheet: HLA by Week
contrast	Week	estimate	p.value
Gr2 - Gr3	2	-0.0440267	0.126956
Gr2 - Gr4	2	-0.0414377	0.190267
Gr2 - Gr5	2	-0.0512657	0.00745704
Gr2 - Gr6	2	-0.0571473	0.00126625
Gr2 - Gr7	2	-0.0646663	0.0277294
Gr3 - Gr4	2	0.00258895	0.999994
Gr3 - Gr5	2	-0.00723904	0.998142
Gr3 - Gr6	2	-0.0131206	0.96927
Gr3 - Gr7	2	-0.0206396	0.943155
Gr4 - Gr5	2	-0.009828	0.992721
Gr4 - Gr6	2	-0.0157096	0.938909
Gr4 - Gr7	2	-0.0232286	0.911895
Gr5 - Gr6	2	-0.00588155	0.998055
Gr5 - Gr7	2	-0.0134006	0.986613
Gr6 - Gr7	2	-0.00751903	0.999084
Gr2 - Gr3	6	-0.010148	0.999308
Gr2 - Gr4	6	0.0324404	0.883944
Gr2 - Gr5	6	-0.0144878	0.992069
Gr2 - Gr6	6	-0.0482671	0.371356
Gr2 - Gr7	6	0.0158856	0.99673
Gr3 - Gr4	6	0.0425884	0.709832
Gr3 - Gr5	6	-0.00433979	0.999978
Gr3 - Gr6	6	-0.0381191	0.644825
Gr3 - Gr7	6	0.0260336	0.969351
Gr4 - Gr5	6	-0.0469282	0.453293
Gr4 - Gr6	6	-0.0807075	0.0217873
Gr4 - Gr7	6	-0.0165548	0.996423
Gr5 - Gr6	6	-0.0337793	0.533738
Gr5 - Gr7	6	0.0303733	0.90659
Gr6 - Gr7	6	0.0641527	0.244786
Gr2 - Gr3	10	0.0133899	0.997099
Gr2 - Gr4	10	0.021903	0.974598
Gr2 - Gr5	10	-0.00103436	1
Gr2 - Gr6	10	-0.0176543	0.97606
Gr2 - Gr7	10	0.00751123	0.999903
Gr3 - Gr4	10	0.00851312	0.999721
Gr3 - Gr5	10	-0.0144243	0.991882
Gr3 - Gr6	10	-0.0310442	0.789831
Gr3 - Gr7	10	-0.00587867	0.999972
Gr4 - Gr5	10	-0.0229374	0.944207
Gr4 - Gr6	10	-0.0395573	0.598843
Gr4 - Gr7	10	-0.0143918	0.997937
Gr5 - Gr6	10	-0.0166199	0.951509
Gr5 - Gr7	10	0.00854559	0.999684
Gr6 - Gr7	10	0.0251655	0.948376
Gr2 - Gr3	17	0.0510291	0.509557
Gr2 - Gr4	17	0.0582076	0.380209
Gr2 - Gr5	17	-0.00446794	0.999974
Gr2 - Gr6	17	-0.030862	0.79935
Gr2 - Gr7	17	0.0361564	0.885085
Gr3 - Gr4	17	0.00717852	0.999902
Gr3 - Gr5	17	-0.055497	0.250374
Gr3 - Gr6	17	-0.0818911	0.0136901
Gr3 - Gr7	17	-0.0148727	0.997862
Gr4 - Gr5	17	-0.0626756	0.160902
Gr4 - Gr6	17	-0.0890696	0.00724402
Gr4 - Gr7	17	-0.0220512	0.987473
Gr5 - Gr6	17	-0.026394	0.745053
Gr5 - Gr7	17	0.0406243	0.746808
Gr6 - Gr7	17	0.0670183	0.198262
Gr2 - Gr3	25	-0.0134018	0.999105
Gr2 - Gr4	25	0.010082	0.999812
Gr2 - Gr5	25	-0.0330315	0.896411
Gr2 - Gr6	25	-0.0178378	0.992169
Gr2 - Gr7	25	0.129476	0.0243975
Gr3 - Gr4	25	0.0234838	0.98885
Gr3 - Gr5	25	-0.0196296	0.98823
Gr3 - Gr6	25	-0.00443597	0.999991
Gr3 - Gr7	25	0.142878	0.00814971
Gr4 - Gr5	25	-0.0431134	0.765824
Gr4 - Gr6	25	-0.0279198	0.951905
Gr4 - Gr7	25	0.119394	0.0584454
Gr5 - Gr6	25	0.0151936	0.988263
Gr5 - Gr7	25	0.162508	0.000200758
Gr6 - Gr7	25	0.147314	0.000926804
Gr2 - Gr3	33	-0.0389859	0.973097
Gr2 - Gr4	33	-0.125431	0.162472
Gr2 - Gr5	33	-0.0737706	0.526755
Gr2 - Gr6	33	-0.0550425	0.787078
Gr2 - Gr7	33	-0.00772843	0.999994
Gr3 - Gr4	33	-0.0864452	0.585836
Gr3 - Gr5	33	-0.0347847	0.969656
Gr3 - Gr6	33	-0.0160566	0.999104
Gr3 - Gr7	33	0.0312575	0.994855
Gr4 - Gr5	33	0.0516605	0.872242
Gr4 - Gr6	33	0.0703886	0.631109
Gr4 - Gr7	33	0.117703	0.368571
Gr5 - Gr6	33	0.0187281	0.994044
Gr5 - Gr7	33	0.0660422	0.803346
Gr6 - Gr7	33	0.0473141	0.941995

## Sheet: HLA by Group
contrast	Adj	estimate	p.value
Week2 - Week6	Gr2	-0.481415	0
Week2 - Week10	Gr2	-0.538865	0
Week2 - Week17	Gr2	-0.550655	0
Week2 - Week25	Gr2	-0.522858	0
Week2 - Week33	Gr2	-0.467524	0
Week6 - Week10	Gr2	-0.0574502	0.325451
Week6 - Week17	Gr2	-0.0692398	0.153334
Week6 - Week25	Gr2	-0.0414433	0.80185
Week6 - Week33	Gr2	0.0138907	0.999371
Week10 - Week17	Gr2	-0.0117896	0.998376
Week10 - Week25	Gr2	0.0160069	0.996336
Week10 - Week33	Gr2	0.0713409	0.486433
Week17 - Week25	Gr2	0.0277965	0.95766
Week17 - Week33	Gr2	0.0831304	0.317317
Week25 - Week33	Gr2	0.0553339	0.800126
Week2 - Week6	Gr3	-0.447536	0
Week2 - Week10	Gr3	-0.481449	0
Week2 - Week17	Gr3	-0.455599	0
Week2 - Week25	Gr3	-0.492234	0
Week2 - Week33	Gr3	-0.462484	0
Week6 - Week10	Gr3	-0.0339123	0.847578
Week6 - Week17	Gr3	-0.00806268	0.999792
Week6 - Week25	Gr3	-0.0446971	0.746265
Week6 - Week33	Gr3	-0.0149473	0.999237
Week10 - Week17	Gr3	0.0258496	0.950251
Week10 - Week25	Gr3	-0.0107848	0.999465
Week10 - Week33	Gr3	0.0189651	0.997557
Week17 - Week25	Gr3	-0.0366345	0.877987
Week17 - Week33	Gr3	-0.00688458	0.999984
Week25 - Week33	Gr3	0.0297499	0.98524
Week2 - Week6	Gr4	-0.407537	0
Week2 - Week10	Gr4	-0.475525	0
Week2 - Week17	Gr4	-0.45101	0
Week2 - Week25	Gr4	-0.471339	0
Week2 - Week33	Gr4	-0.551518	0
Week6 - Week10	Gr4	-0.0679876	0.211165
Week6 - Week17	Gr4	-0.0434725	0.716964
Week6 - Week25	Gr4	-0.0638017	0.439113
Week6 - Week33	Gr4	-0.143981	0.0153927
Week10 - Week17	Gr4	0.024515	0.966182
Week10 - Week25	Gr4	0.00418586	0.999996
Week10 - Week33	Gr4	-0.0759932	0.514816
Week17 - Week25	Gr4	-0.0203292	0.992177
Week17 - Week33	Gr4	-0.100508	0.213287
Week25 - Week33	Gr4	-0.0801791	0.534904
Week2 - Week6	Gr5	-0.444637	0
Week2 - Week10	Gr5	-0.488634	0
Week2 - Week17	Gr5	-0.503857	0
Week2 - Week25	Gr5	-0.504624	0
Week2 - Week33	Gr5	-0.490029	0
Week6 - Week10	Gr5	-0.0439968	0.226183
Week6 - Week17	Gr5	-0.0592199	0.0371547
Week6 - Week25	Gr5	-0.059987	0.0793882
Week6 - Week33	Gr5	-0.0453922	0.601084
Week10 - Week17	Gr5	-0.0152231	0.972376
Week10 - Week25	Gr5	-0.0159902	0.979197
Week10 - Week33	Gr5	-0.00139538	1
Week17 - Week25	Gr5	-0.000767024	1
Week17 - Week33	Gr5	0.0138278	0.996644
Week25 - Week33	Gr5	0.0145948	0.996708
Week2 - Week6	Gr6	-0.472535	0
Week2 - Week10	Gr6	-0.499372	0
Week2 - Week17	Gr6	-0.52437	0
Week2 - Week25	Gr6	-0.483549	0
Week2 - Week33	Gr6	-0.46542	0
Week6 - Week10	Gr6	-0.0268374	0.717814
Week6 - Week17	Gr6	-0.0518346	0.0742492
Week6 - Week25	Gr6	-0.011014	0.995731
Week6 - Week33	Gr6	0.00711525	0.999835
Week10 - Week17	Gr6	-0.0249972	0.747468
Week10 - Week25	Gr6	0.0158234	0.974053
Week10 - Week33	Gr6	0.0339527	0.800778
Week17 - Week25	Gr6	0.0408206	0.374275
Week17 - Week33	Gr6	0.0589499	0.239934
Week25 - Week33	Gr6	0.0181293	0.98843
Week2 - Week6	Gr7	-0.400863	0
Week2 - Week10	Gr7	-0.466688	0
Week2 - Week17	Gr7	-0.449832	0
Week2 - Week25	Gr7	-0.328716	0
Week2 - Week33	Gr7	-0.410587	9.99201e-16
Week6 - Week10	Gr7	-0.0658245	0.443366
Week6 - Week17	Gr7	-0.0489689	0.76314
Week6 - Week25	Gr7	0.0721473	0.507722
Week6 - Week33	Gr7	-0.00972333	0.99997
Week10 - Week17	Gr7	0.0168556	0.997234
Week10 - Week25	Gr7	0.137972	0.0110925
Week10 - Week33	Gr7	0.0561012	0.891155
Week17 - Week25	Gr7	0.121116	0.0450787
Week17 - Week33	Gr7	0.0392456	0.976152
Week25 - Week33	Gr7	-0.0818706	0.692624
