# Supplementary material for: Distinct effects of adjuvants on B cell responses to protein or polysaccharide antigens contained in glycoconjugate vaccines
Source: Front Immunol. 2025 Aug 22;16:1574941. doi: 10.3389/fimmu.2025.1574941 (PMC12411546; doi:10.3389/fimmu.2025.1574941)
Supplement: Supplementary file 7 [file Table3.xlsx]

## Sheet: Group explanation
Gr2= non-adjuvanted vaccine
Gr3= Alum-adjuvanted vaccine
Gr4= AS37-adjuvanted vaccine
Gr5= AS01-adjuvanted vaccine
Gr6= AS03-adjuvanted vaccine
Gr7= AS04-adjuvanted vaccine

## Sheet: CP5 by Week
contrast	week	ratio	p.value
Gr2 / Gr3	Week3	0.352941	0.231805
Gr2 / Gr4	Week3	0.6	0.917587
Gr2 / Gr5	Week3	0.6	0.917628
Gr2 / Gr6	Week3	0.75	0.994538
Gr2 / Gr7	Week3	0.1875	0.00222539
Gr3 / Gr4	Week3	1.7	0.758547
Gr3 / Gr5	Week3	1.7	0.758663
Gr3 / Gr6	Week3	2.125	0.481164
Gr3 / Gr7	Week3	0.53125	0.27333
Gr4 / Gr5	Week3	1	1
Gr4 / Gr6	Week3	1.25	0.996961
Gr4 / Gr7	Week3	0.3125	0.0158558
Gr5 / Gr6	Week3	1.25	0.996962
Gr5 / Gr7	Week3	0.3125	0.0159475
Gr6 / Gr7	Week3	0.25	0.00568556
Gr2 / Gr3	Week5	0.363636	0.498149
Gr2 / Gr4	Week5	0.235294	0.0915715
Gr2 / Gr5	Week5	0.363636	0.498195
Gr2 / Gr6	Week5	0.166667	0.0110319
Gr2 / Gr7	Week5	0.363636	0.498243
Gr3 / Gr4	Week5	0.647059	0.865549
Gr3 / Gr5	Week5	1	1
Gr3 / Gr6	Week5	0.458333	0.255672
Gr3 / Gr7	Week5	1	1
Gr4 / Gr5	Week5	1.54545	0.865549
Gr4 / Gr6	Week5	0.708333	0.881382
Gr4 / Gr7	Week5	1.54545	0.865551
Gr5 / Gr6	Week5	0.458333	0.255579
Gr5 / Gr7	Week5	1	1
Gr6 / Gr7	Week5	2.18182	0.255725
Gr2 / Gr3	Week7	0.888889	0.999877
Gr2 / Gr4	Week7	1.33333	0.994474
Gr2 / Gr5	Week7	0.727273	0.982461
Gr2 / Gr6	Week7	0.2	0.000425705
Gr2 / Gr7	Week7	0.571429	0.796049
Gr3 / Gr4	Week7	1.5	0.970793
Gr3 / Gr5	Week7	0.818182	0.997603
Gr3 / Gr6	Week7	0.225	0.000729573
Gr3 / Gr7	Week7	0.642857	0.901151
Gr4 / Gr5	Week7	0.545455	0.831638
Gr4 / Gr6	Week7	0.15	0.000215733
Gr4 / Gr7	Week7	0.428571	0.49356
Gr5 / Gr6	Week7	0.275	0.00194256
Gr5 / Gr7	Week7	0.785714	0.990513
Gr6 / Gr7	Week7	2.85714	0.0089146
Gr2 / Gr3	Week9	1.46667	0.850738
Gr2 / Gr4	Week9	4.4	0.0299038
Gr2 / Gr5	Week9	1	1
Gr2 / Gr6	Week9	0.241758	2.4927e-08
Gr2 / Gr7	Week9	0.814815	0.978134
Gr3 / Gr4	Week9	3	0.253797
Gr3 / Gr5	Week9	0.681818	0.850714
Gr3 / Gr6	Week9	0.164835	5.91691e-10
Gr3 / Gr7	Week9	0.555556	0.425672
Gr4 / Gr5	Week9	0.227273	0.0299522
Gr4 / Gr6	Week9	0.0549451	1.58538e-09
Gr4 / Gr7	Week9	0.185185	0.00640917
Gr5 / Gr6	Week9	0.241758	2.67849e-08
Gr5 / Gr7	Week9	0.814815	0.978129
Gr6 / Gr7	Week9	3.37037	2.32562e-07
Gr2 / Gr3	Week11	1.39535	0.532073
Gr2 / Gr4	Week11	3.33333	8.79339e-05
Gr2 / Gr5	Week11	0.560748	0.00426922
Gr2 / Gr6	Week11	0.31746	4.64073e-14
Gr2 / Gr7	Week11	2	0.0214498
Gr3 / Gr4	Week11	2.38889	0.0212804
Gr3 / Gr5	Week11	0.401869	4.92329e-06
Gr3 / Gr6	Week11	0.227513	0
Gr3 / Gr7	Week11	1.43333	0.63578
Gr4 / Gr5	Week11	0.168224	1.17953e-11
Gr4 / Gr6	Week11	0.0952381	0
Gr4 / Gr7	Week11	0.6	0.501342
Gr5 / Gr6	Week11	0.566138	2.60697e-05
Gr5 / Gr7	Week11	3.56667	4.15917e-09
Gr6 / Gr7	Week11	6.3	0

## Sheet: CP5 by Group
contrast	Adj	ratio	p.value
Week3 / Week5	Gr2	1.5	0.967236
Week3 / Week7	Gr2	0.75	0.982107
Week3 / Week9	Gr2	0.272727	0.0345441
Week3 / Week11	Gr2	0.1	8.95132e-07
Week5 / Week7	Gr2	0.5	0.772407
Week5 / Week9	Gr2	0.181818	0.0131632
Week5 / Week11	Gr2	0.0666667	1.19755e-06
Week7 / Week9	Gr2	0.363636	0.0924218
Week7 / Week11	Gr2	0.133333	6.58542e-07
Week9 / Week11	Gr2	0.366667	0.000509756
Week3 / Week5	Gr3	1.54545	0.78681
Week3 / Week7	Gr3	1.88889	0.524812
Week3 / Week9	Gr3	1.13333	0.996511
Week3 / Week11	Gr3	0.395349	0.0100218
Week5 / Week7	Gr3	1.22222	0.991414
Week5 / Week9	Gr3	0.733333	0.933547
Week5 / Week11	Gr3	0.255814	0.000474897
Week7 / Week9	Gr3	0.6	0.737245
Week7 / Week11	Gr3	0.209302	0.000161696
Week9 / Week11	Gr3	0.348837	0.00391408
Week3 / Week5	Gr4	0.588235	0.663066
Week3 / Week7	Gr4	1.66667	0.855611
Week3 / Week9	Gr4	2	0.704597
Week3 / Week11	Gr4	0.555556	0.559297
Week5 / Week7	Gr4	2.83333	0.175821
Week5 / Week9	Gr4	3.4	0.109232
Week5 / Week11	Gr4	0.944444	0.999809
Week7 / Week9	Gr4	1.2	0.998135
Week7 / Week11	Gr4	0.333333	0.130044
Week9 / Week11	Gr4	0.277778	0.0797542
Week3 / Week5	Gr5	0.909091	0.999445
Week3 / Week7	Gr5	0.909091	0.999445
Week3 / Week9	Gr5	0.454545	0.220224
Week3 / Week11	Gr5	0.0934579	5.44786e-12
Week5 / Week7	Gr5	1	1
Week5 / Week9	Gr5	0.5	0.312387
Week5 / Week11	Gr5	0.102804	2.89735e-12
Week7 / Week9	Gr5	0.5	0.312399
Week7 / Week11	Gr5	0.102804	2.60891e-12
Week9 / Week11	Gr5	0.205607	9.54989e-11
Week3 / Week5	Gr6	0.333333	0.0480548
Week3 / Week7	Gr6	0.2	0.000257816
Week3 / Week9	Gr6	0.0879121	2.24808e-10
Week3 / Week11	Gr6	0.042328	0
Week5 / Week7	Gr6	0.6	0.251759
Week5 / Week9	Gr6	0.263736	4.45291e-08
Week5 / Week11	Gr6	0.126984	0
Week7 / Week9	Gr6	0.43956	0.000118279
Week7 / Week11	Gr6	0.21164	0
Week9 / Week11	Gr6	0.481481	7.0062e-08
Week3 / Week5	Gr7	2.90909	0.0183732
Week3 / Week7	Gr7	2.28571	0.0717318
Week3 / Week9	Gr7	1.18519	0.965705
Week3 / Week11	Gr7	1.06667	0.999056
Week5 / Week7	Gr7	0.785714	0.974624
Week5 / Week9	Gr7	0.407407	0.0856689
Week5 / Week11	Gr7	0.366667	0.0345441
Week7 / Week9	Gr7	0.518519	0.262894
Week7 / Week11	Gr7	0.466667	0.124412
Week9 / Week11	Gr7	0.9	0.994596

## Sheet: CP8 by Week
contrast	week	ratio	p.value
Gr2 / Gr3	Week3	0.214286	0.141725
Gr2 / Gr4	Week3	0.375	0.686577
Gr2 / Gr5	Week3	0.2	0.105767
Gr2 / Gr6	Week3	0.375	0.686698
Gr2 / Gr7	Week3	0.214286	0.141926
Gr3 / Gr4	Week3	1.75	0.797573
Gr3 / Gr5	Week3	0.933333	0.999968
Gr3 / Gr6	Week3	1.75	0.797642
Gr3 / Gr7	Week3	1	1
Gr4 / Gr5	Week3	0.533333	0.694942
Gr4 / Gr6	Week3	1	1
Gr4 / Gr7	Week3	0.571429	0.797558
Gr5 / Gr6	Week3	1.875	0.694941
Gr5 / Gr7	Week3	1.07143	0.999968
Gr6 / Gr7	Week3	0.571429	0.797579
Gr2 / Gr3	Week5	0.5	0.655396
Gr2 / Gr4	Week5	0.538462	0.765164
Gr2 / Gr5	Week5	0.777778	0.995996
Gr2 / Gr6	Week5	0.175	0.000284957
Gr2 / Gr7	Week5	0.583333	0.861681
Gr3 / Gr4	Week5	1.07692	0.999961
Gr3 / Gr5	Week5	1.55556	0.902033
Gr3 / Gr6	Week5	0.35	0.00896691
Gr3 / Gr7	Week5	1.16667	0.998734
Gr4 / Gr5	Week5	1.44444	0.956142
Gr4 / Gr6	Week5	0.325	0.00560624
Gr4 / Gr7	Week5	1.08333	0.999953
Gr5 / Gr6	Week5	0.225	0.000754016
Gr5 / Gr7	Week5	0.75	0.986104
Gr6 / Gr7	Week5	3.33333	0.00329761
Gr2 / Gr3	Week7	0.733333	0.968057
Gr2 / Gr4	Week7	0.785714	0.990273
Gr2 / Gr5	Week7	0.323529	0.0133194
Gr2 / Gr6	Week7	0.115789	7.50213e-11
Gr2 / Gr7	Week7	0.366667	0.046648
Gr3 / Gr4	Week7	1.07143	0.999966
Gr3 / Gr5	Week7	0.441176	0.081437
Gr3 / Gr6	Week7	0.157895	2.11179e-10
Gr3 / Gr7	Week7	0.5	0.227319
Gr4 / Gr5	Week7	0.411765	0.0538034
Gr4 / Gr6	Week7	0.147368	1.15364e-10
Gr4 / Gr7	Week7	0.466667	0.161428
Gr5 / Gr6	Week7	0.357895	2.62617e-06
Gr5 / Gr7	Week7	1.13333	0.995804
Gr6 / Gr7	Week7	3.16667	4.05438e-07
Gr2 / Gr3	Week9	0.708333	0.879352
Gr2 / Gr4	Week9	1.13333	0.999215
Gr2 / Gr5	Week9	0.68	0.814123
Gr2 / Gr6	Week9	0.154545	2.71383e-12
Gr2 / Gr7	Week9	0.809524	0.986273
Gr3 / Gr4	Week9	1.6	0.696726
Gr3 / Gr5	Week9	0.96	0.999991
Gr3 / Gr6	Week9	0.218182	5.83109e-11
Gr3 / Gr7	Week9	1.14286	0.997565
Gr4 / Gr5	Week9	0.6	0.607752
Gr4 / Gr6	Week9	0.136364	1.64591e-12
Gr4 / Gr7	Week9	0.714286	0.914191
Gr5 / Gr6	Week9	0.227273	4.3005e-10
Gr5 / Gr7	Week9	1.19048	0.991099
Gr6 / Gr7	Week9	5.2381	1.63983e-11
Gr2 / Gr3	Week11	1.51724	0.47629
Gr2 / Gr4	Week11	5.5	0.000105558
Gr2 / Gr5	Week11	1.1	0.997705
Gr2 / Gr6	Week11	0.252874	2.22045e-15
Gr2 / Gr7	Week11	2.31579	0.0238279
Gr3 / Gr4	Week11	3.625	0.0141015
Gr3 / Gr5	Week11	0.725	0.754962
Gr3 / Gr6	Week11	0.166667	0
Gr3 / Gr7	Week11	1.52632	0.683997
Gr4 / Gr5	Week11	0.2	0.000422097
Gr4 / Gr6	Week11	0.045977	1.11022e-16
Gr4 / Gr7	Week11	0.421053	0.289805
Gr5 / Gr6	Week11	0.229885	3.33067e-16
Gr5 / Gr7	Week11	2.10526	0.072118
Gr6 / Gr7	Week11	9.15789	0

## Sheet: CP8 by Group
contrast	Adj	ratio	p.value
Week3 / Week5	Gr2	0.428571	0.717584
Week3 / Week7	Gr2	0.272727	0.250252
Week3 / Week9	Gr2	0.176471	0.0401452
Week3 / Week11	Gr2	0.0681818	6.79197e-05
Week5 / Week7	Gr2	0.636364	0.873724
Week5 / Week9	Gr2	0.411765	0.259336
Week5 / Week11	Gr2	0.159091	4.63076e-05
Week7 / Week9	Gr2	0.647059	0.778478
Week7 / Week11	Gr2	0.25	0.000322614
Week9 / Week11	Gr2	0.386364	0.00696941
Week3 / Week5	Gr3	1	1
Week3 / Week7	Gr3	0.933333	0.999731
Week3 / Week9	Gr3	0.583333	0.491995
Week3 / Week11	Gr3	0.482759	0.163792
Week5 / Week7	Gr3	0.933333	0.999731
Week5 / Week9	Gr3	0.583333	0.491955
Week5 / Week11	Gr3	0.482759	0.163596
Week7 / Week9	Gr3	0.625	0.606127
Week7 / Week11	Gr3	0.517241	0.229087
Week9 / Week11	Gr3	0.827586	0.959015
Week3 / Week5	Gr4	0.615385	0.814971
Week3 / Week7	Gr4	0.571429	0.711719
Week3 / Week9	Gr4	0.533333	0.601507
Week3 / Week11	Gr4	1	1
Week5 / Week7	Gr4	0.928571	0.999691
Week5 / Week9	Gr4	0.866667	0.99563
Week5 / Week11	Gr4	1.625	0.814965
Week7 / Week9	Gr4	0.933333	0.999731
Week7 / Week11	Gr4	1.75	0.711813
Week9 / Week11	Gr4	1.875	0.601577
Week3 / Week5	Gr5	1.66667	0.736866
Week3 / Week7	Gr5	0.441176	0.0603208
Week3 / Week9	Gr5	0.6	0.510201
Week3 / Week11	Gr5	0.375	0.00998731
Week5 / Week7	Gr5	0.264706	0.00345929
Week5 / Week9	Gr5	0.36	0.0622124
Week5 / Week11	Gr5	0.225	0.00050591
Week7 / Week9	Gr5	1.36	0.762832
Week7 / Week11	Gr5	0.85	0.955449
Week9 / Week11	Gr5	0.625	0.338607
Week3 / Week5	Gr6	0.2	0.000267377
Week3 / Week7	Gr6	0.0842105	6.48696e-11
Week3 / Week9	Gr6	0.0727273	5.79026e-12
Week3 / Week11	Gr6	0.045977	0
Week5 / Week7	Gr6	0.421053	2.93033e-05
Week5 / Week9	Gr6	0.363636	2.90906e-07
Week5 / Week11	Gr6	0.229885	4.44089e-16
Week7 / Week9	Gr6	0.863636	0.81724
Week7 / Week11	Gr6	0.545977	3.3122e-05
Week9 / Week11	Gr6	0.632184	0.00151501
Week3 / Week5	Gr7	1.16667	0.994939
Week3 / Week7	Gr7	0.466667	0.125983
Week3 / Week9	Gr7	0.666667	0.762932
Week3 / Week11	Gr7	0.736842	0.907648
Week5 / Week7	Gr7	0.4	0.0556463
Week5 / Week9	Gr7	0.571429	0.528267
Week5 / Week11	Gr7	0.631579	0.721025
Week7 / Week9	Gr7	1.42857	0.716569
Week7 / Week11	Gr7	1.57895	0.52078
Week9 / Week11	Gr7	1.10526	0.997802

## Sheet: HLA by Week
contrast	week	ratio	p.value
Gr2 / Gr3	Week3	0.833333	0.999681
Gr2 / Gr4	Week3	0.555556	0.90455
Gr2 / Gr5	Week3	0.238095	0.0581925
Gr2 / Gr6	Week3	0.0980392	2.83077e-05
Gr2 / Gr7	Week3	0.0925926	1.3619e-05
Gr3 / Gr4	Week3	0.666667	0.974602
Gr3 / Gr5	Week3	0.285714	0.0952135
Gr3 / Gr6	Week3	0.117647	4.9565e-05
Gr3 / Gr7	Week3	0.111111	2.0974e-05
Gr4 / Gr5	Week3	0.428571	0.328899
Gr4 / Gr6	Week3	0.176471	0.000125367
Gr4 / Gr7	Week3	0.166667	5.90162e-05
Gr5 / Gr6	Week3	0.411765	0.0332802
Gr5 / Gr7	Week3	0.388889	0.017488
Gr6 / Gr7	Week3	0.944444	0.999899
Gr2 / Gr3	Week5	1.84615	0.57686
Gr2 / Gr4	Week5	1.6	0.785438
Gr2 / Gr5	Week5	1.2	0.99454
Gr2 / Gr6	Week5	0.75	0.93865
Gr2 / Gr7	Week5	1.14286	0.998697
Gr3 / Gr4	Week5	0.866667	0.999299
Gr3 / Gr5	Week5	0.65	0.8754
Gr3 / Gr6	Week5	0.40625	0.126928
Gr3 / Gr7	Week5	0.619048	0.811368
Gr4 / Gr5	Week5	0.75	0.972307
Gr4 / Gr6	Week5	0.46875	0.245882
Gr4 / Gr7	Week5	0.714286	0.944067
Gr5 / Gr6	Week5	0.625	0.690907
Gr5 / Gr7	Week5	0.952381	0.999992
Gr6 / Gr7	Week5	1.52381	0.772709
Gr2 / Gr3	Week7	0.30137	0.000396267
Gr2 / Gr4	Week7	0.225641	4.50482e-06
Gr2 / Gr5	Week7	0.297297	0.000341683
Gr2 / Gr6	Week7	0.192982	4.46012e-08
Gr2 / Gr7	Week7	0.252874	1.51294e-05
Gr3 / Gr4	Week7	0.748718	0.802253
Gr3 / Gr5	Week7	0.986486	1
Gr3 / Gr6	Week7	0.640351	0.289235
Gr3 / Gr7	Week7	0.83908	0.967217
Gr4 / Gr5	Week7	1.31757	0.831674
Gr4 / Gr6	Week7	0.855263	0.97956
Gr4 / Gr7	Week7	1.12069	0.995794
Gr5 / Gr6	Week7	0.649123	0.321461
Gr5 / Gr7	Week7	0.850575	0.976761
Gr6 / Gr7	Week7	1.31034	0.783236
Gr2 / Gr3	Week9	1.11538	0.997722
Gr2 / Gr4	Week9	2	0.113027
Gr2 / Gr5	Week9	0.935484	0.999763
Gr2 / Gr6	Week9	0.591837	0.179023
Gr2 / Gr7	Week9	1.61111	0.445392
Gr3 / Gr4	Week9	1.7931	0.281287
Gr3 / Gr5	Week9	0.83871	0.978369
Gr3 / Gr6	Week9	0.530612	0.0625482
Gr3 / Gr7	Week9	1.44444	0.731819
Gr4 / Gr5	Week9	0.467742	0.0571208
Gr4 / Gr6	Week9	0.295918	3.93873e-05
Gr4 / Gr7	Week9	0.805556	0.976658
Gr5 / Gr6	Week9	0.632653	0.306792
Gr5 / Gr7	Week9	1.72222	0.284864
Gr6 / Gr7	Week9	2.72222	0.000752098
Gr2 / Gr3	Week11	1.08268	0.998924
Gr2 / Gr4	Week11	2.21774	0.00568735
Gr2 / Gr5	Week11	1.00365	1
Gr2 / Gr6	Week11	0.755495	0.730953
Gr2 / Gr7	Week11	2.08333	0.0133705
Gr3 / Gr4	Week11	2.04839	0.0122528
Gr3 / Gr5	Week11	0.927007	0.998867
Gr3 / Gr6	Week11	0.697802	0.410525
Gr3 / Gr7	Week11	1.92424	0.0276922
Gr4 / Gr5	Week11	0.452555	0.00319453
Gr4 / Gr6	Week11	0.340659	6.83753e-06
Gr4 / Gr7	Week11	0.939394	0.999812
Gr5 / Gr6	Week11	0.752747	0.663536
Gr5 / Gr7	Week11	2.07576	0.00808223
Gr6 / Gr7	Week11	2.75758	1.67532e-05

## Sheet: HLA by Group
contrast	Adj	ratio	p.value
Week3 / Week5	Gr2	0.208333	0.0179506
Week3 / Week7	Gr2	0.227273	0.0314977
Week3 / Week9	Gr2	0.0862069	3.53267e-06
Week3 / Week11	Gr2	0.0363636	3.82666e-11
Week5 / Week7	Gr2	1.09091	0.998879
Week5 / Week9	Gr2	0.413793	0.0161581
Week5 / Week11	Gr2	0.174545	1.08426e-09
Week7 / Week9	Gr2	0.37931	0.00754008
Week7 / Week11	Gr2	0.16	4.50182e-10
Week9 / Week11	Gr2	0.421818	0.00137689
Week3 / Week5	Gr3	0.461538	0.543812
Week3 / Week7	Gr3	0.0821918	1.90094e-07
Week3 / Week9	Gr3	0.115385	2.19999e-05
Week3 / Week11	Gr3	0.0472441	4.37841e-11
Week5 / Week7	Gr3	0.178082	3.1385e-06
Week5 / Week9	Gr3	0.25	0.000551663
Week5 / Week11	Gr3	0.102362	3.01431e-11
Week7 / Week9	Gr3	1.40385	0.586417
Week7 / Week11	Gr3	0.574803	0.0604444
Week9 / Week11	Gr3	0.409449	0.000583716
Week3 / Week5	Gr4	0.6	0.777446
Week3 / Week7	Gr4	0.0923077	3.87556e-09
Week3 / Week9	Gr4	0.310345	0.0334934
Week3 / Week11	Gr4	0.145161	5.62494e-06
Week5 / Week7	Gr4	0.153846	3.31875e-07
Week5 / Week9	Gr4	0.517241	0.322564
Week5 / Week11	Gr4	0.241935	0.000127605
Week7 / Week9	Gr4	3.36207	7.32158e-05
Week7 / Week11	Gr4	1.57258	0.290128
Week9 / Week11	Gr4	0.467742	0.038557
Week3 / Week5	Gr5	1.05	0.999909
Week3 / Week7	Gr5	0.283784	0.000132103
Week3 / Week9	Gr5	0.33871	0.00205165
Week3 / Week11	Gr5	0.153285	1.03351e-10
Week5 / Week7	Gr5	0.27027	8.55594e-05
Week5 / Week9	Gr5	0.322581	0.00139619
Week5 / Week11	Gr5	0.145985	6.30469e-11
Week7 / Week9	Gr5	1.19355	0.937172
Week7 / Week11	Gr5	0.540146	0.0261963
Week9 / Week11	Gr5	0.452555	0.00220889
Week3 / Week5	Gr6	1.59375	0.421253
Week3 / Week7	Gr6	0.447368	0.00360806
Week3 / Week9	Gr6	0.520408	0.035813
Week3 / Week11	Gr6	0.28022	4.40308e-08
Week5 / Week7	Gr6	0.280702	3.5287e-06
Week5 / Week9	Gr6	0.326531	0.000118853
Week5 / Week11	Gr6	0.175824	5.59508e-12
Week7 / Week9	Gr6	1.16327	0.946955
Week7 / Week11	Gr6	0.626374	0.108163
Week9 / Week11	Gr6	0.538462	0.0142732
Week3 / Week5	Gr7	2.57143	0.0134162
Week3 / Week7	Gr7	0.62069	0.230113
Week3 / Week9	Gr7	1.5	0.532757
Week3 / Week11	Gr7	0.818182	0.916145
Week5 / Week7	Gr7	0.241379	4.48729e-06
Week5 / Week9	Gr7	0.583333	0.419019
Week5 / Week11	Gr7	0.318182	0.000903856
Week7 / Week9	Gr7	2.41667	0.00371655
Week7 / Week11	Gr7	1.31818	0.725519
Week9 / Week11	Gr7	0.545455	0.124607
