# Supplementary material for: Distinct effects of adjuvants on B cell responses to protein or polysaccharide antigens contained in glycoconjugate vaccines
Source: Front Immunol. 2025 Aug 22;16:1574941. doi: 10.3389/fimmu.2025.1574941 (PMC12411546; doi:10.3389/fimmu.2025.1574941)
Supplement: Supplementary file 8 [file Table4.xlsx]

## Sheet: Group explanation
Gr2= non-adjuvanted vaccine
Gr3= Alum-adjuvanted vaccine
Gr4= AS37-adjuvanted vaccine
Gr5= AS01-adjuvanted vaccine
Gr6= AS03-adjuvanted vaccine
Gr7= AS04-adjuvanted vaccine

## Sheet: CP5 GC by Week
contrast	week	ratio	p.value
Gr2 / Gr3	Week3	0.0590551	3.9687e-07
Gr2 / Gr4	Week3	0.02149	5.33462e-13
Gr2 / Gr5	Week3	0.0547445	1.08465e-06
Gr2 / Gr6	Week3	0.00359626	0
Gr2 / Gr7	Week3	0.0352941	3.49943e-10
Gr3 / Gr4	Week3	0.363897	0.210268
Gr3 / Gr5	Week3	0.927007	0.999981
Gr3 / Gr6	Week3	0.0608967	2.79742e-09
Gr3 / Gr7	Week3	0.597647	0.860711
Gr4 / Gr5	Week3	2.54745	0.29088
Gr4 / Gr6	Week3	0.167346	0.000772007
Gr4 / Gr7	Week3	1.64235	0.875653
Gr5 / Gr6	Week3	0.0656917	1.87197e-08
Gr5 / Gr7	Week3	0.644706	0.924248
Gr6 / Gr7	Week3	9.81412	3.40735e-06
Gr2 / Gr3	Week5	0.125	0.158778
Gr2 / Gr4	Week5	0.0141243	8.00568e-06
Gr2 / Gr5	Week5	0.138889	0.208926
Gr2 / Gr6	Week5	0.00317965	2.73358e-10
Gr2 / Gr7	Week5	0.166667	0.318684
Gr3 / Gr4	Week5	0.112994	0.000210329
Gr3 / Gr5	Week5	1.11111	0.999962
Gr3 / Gr6	Week5	0.0254372	4.33994e-11
Gr3 / Gr7	Week5	1.33333	0.995334
Gr4 / Gr5	Week5	9.83333	8.49784e-05
Gr4 / Gr6	Week5	0.225119	0.020134
Gr4 / Gr7	Week5	11.8	1.87051e-05
Gr5 / Gr6	Week5	0.0228935	6.17051e-12
Gr5 / Gr7	Week5	1.2	0.9995
Gr6 / Gr7	Week5	52.4167	7.13429e-13
Gr2 / Gr3	Week7	0.0779221	0.000436649
Gr2 / Gr4	Week7	0.1875	0.0796231
Gr2 / Gr5	Week7	0.130435	0.0124844
Gr2 / Gr6	Week7	0.0320856	2.76164e-07
Gr2 / Gr7	Week7	0.171429	0.0529064
Gr3 / Gr4	Week7	2.40625	0.464639
Gr3 / Gr5	Week7	1.67391	0.889831
Gr3 / Gr6	Week7	0.411765	0.384901
Gr3 / Gr7	Week7	2.2	0.580463
Gr4 / Gr5	Week7	0.695652	0.978047
Gr4 / Gr6	Week7	0.171123	0.00327627
Gr4 / Gr7	Week7	0.914286	0.999975
Gr5 / Gr6	Week7	0.245989	0.0341485
Gr5 / Gr7	Week7	1.31429	0.993821
Gr6 / Gr7	Week7	5.34286	0.00591522
Gr2 / Gr3	Week9	0.16	0.613331
Gr2 / Gr4	Week9	1	1
Gr2 / Gr5	Week9	0.0416667	0.0426788
Gr2 / Gr6	Week9	0.027027	0.0120135
Gr2 / Gr7	Week9	0.0625	0.118316
Gr3 / Gr4	Week9	6.25	0.613456
Gr3 / Gr5	Week9	0.260417	0.326589
Gr3 / Gr6	Week9	0.168919	0.0734483
Gr3 / Gr7	Week9	0.390625	0.733214
Gr4 / Gr5	Week9	0.0416667	0.0427707
Gr4 / Gr6	Week9	0.027027	0.0119907
Gr4 / Gr7	Week9	0.0625	0.117915
Gr5 / Gr6	Week9	0.648649	0.954361
Gr5 / Gr7	Week9	1.5	0.973703
Gr6 / Gr7	Week9	2.3125	0.590827
Gr2 / Gr3	Week11	3.75	0.888949
Gr2 / Gr4	Week11	3.75	0.888975
Gr2 / Gr5	Week11	0.46875	0.936524
Gr2 / Gr6	Week11	0.25	0.471351
Gr2 / Gr7	Week11	0.9375	1
Gr3 / Gr4	Week11	1	1
Gr3 / Gr5	Week11	0.125	0.43967
Gr3 / Gr6	Week11	0.0666667	0.141401
Gr3 / Gr7	Week11	0.25	0.848722
Gr4 / Gr5	Week11	0.125	0.439575
Gr4 / Gr6	Week11	0.0666667	0.141205
Gr4 / Gr7	Week11	0.25	0.848706
Gr5 / Gr6	Week11	0.533333	0.907737
Gr5 / Gr7	Week11	2	0.937154
Gr6 / Gr7	Week11	3.75	0.415343

## Sheet: CP5 GC by Group
contrast	Adj	ratio	p.value
Week3 / Week5	Gr2	6	0.244445
Week3 / Week7	Gr2	2.5	0.6145
Week3 / Week9	Gr2	15	0.10593
Week3 / Week11	Gr2	4	0.382766
Week5 / Week7	Gr2	0.416667	0.879325
Week5 / Week9	Gr2	2.5	0.954253
Week5 / Week11	Gr2	0.666667	0.994758
Week7 / Week9	Gr2	6	0.525208
Week7 / Week11	Gr2	1.6	0.980293
Week9 / Week11	Gr2	0.266667	0.818361
Week3 / Week5	Gr3	12.7	4.54487e-06
Week3 / Week7	Gr3	3.2987	0.0643439
Week3 / Week9	Gr3	40.64	6.21733e-08
Week3 / Week11	Gr3	254	3.27838e-06
Week5 / Week7	Gr3	0.25974	0.0546746
Week5 / Week9	Gr3	3.2	0.413087
Week5 / Week11	Gr3	20	0.0502479
Week7 / Week9	Gr3	12.32	0.00111576
Week7 / Week11	Gr3	77	0.000671695
Week9 / Week11	Gr3	6.25	0.515498
Week3 / Week5	Gr4	3.9435	0.0161389
Week3 / Week7	Gr4	21.8125	8.38541e-10
Week3 / Week9	Gr4	698	1.36022e-08
Week3 / Week11	Gr4	698	1.33941e-08
Week5 / Week7	Gr4	5.53125	0.00287661
Week5 / Week9	Gr4	177	1.77776e-05
Week5 / Week11	Gr4	177	1.73359e-05
Week7 / Week9	Gr4	32	0.012617
Week7 / Week11	Gr4	32	0.0126471
Week9 / Week11	Gr4	1	1
Week3 / Week5	Gr5	15.2222	4.20144e-07
Week3 / Week7	Gr5	5.95652	0.00138931
Week3 / Week9	Gr5	11.4167	5.64364e-06
Week3 / Week11	Gr5	34.25	5.16879e-09
Week5 / Week7	Gr5	0.391304	0.372037
Week5 / Week9	Gr5	0.75	0.98387
Week5 / Week11	Gr5	2.25	0.674337
Week7 / Week9	Gr5	1.91667	0.701491
Week7 / Week11	Gr5	5.75	0.0229736
Week9 / Week11	Gr5	3	0.355353
Week3 / Week5	Gr6	5.30493	0.00343733
Week3 / Week7	Gr6	22.3048	1.37551e-11
Week3 / Week9	Gr6	112.73	0
Week3 / Week11	Gr6	278.067	0
Week5 / Week7	Gr6	4.20455	0.0212997
Week5 / Week9	Gr6	21.25	1.41002e-08
Week5 / Week11	Gr6	52.4167	5.60885e-13
Week7 / Week9	Gr6	5.05405	0.00598982
Week7 / Week11	Gr6	12.4667	8.96824e-06
Week9 / Week11	Gr6	2.46667	0.444793
Week3 / Week5	Gr7	28.3333	3.94732e-10
Week3 / Week7	Gr7	12.1429	4.30978e-06
Week3 / Week9	Gr7	26.5625	8.77595e-10
Week3 / Week11	Gr7	106.25	1.74579e-11
Week5 / Week7	Gr7	0.428571	0.508666
Week5 / Week9	Gr7	0.9375	0.999962
Week5 / Week11	Gr7	3.75	0.339932
Week7 / Week9	Gr7	2.1875	0.580228
Week7 / Week11	Gr7	8.75	0.01353
Week9 / Week11	Gr7	4	0.287388

## Sheet: CP5 MBC by Week
contrast	week	ratio	p.value
Gr2 / Gr3	Week3	0.463415	0.222637
Gr2 / Gr4	Week3	0.395833	0.0694092
Gr2 / Gr5	Week3	0.351852	0.0232718
Gr2 / Gr6	Week3	0.155738	9.98585e-08
Gr2 / Gr7	Week3	0.527778	0.446328
Gr3 / Gr4	Week3	0.854167	0.994766
Gr3 / Gr5	Week3	0.759259	0.934191
Gr3 / Gr6	Week3	0.336066	0.000922479
Gr3 / Gr7	Week3	1.13889	0.998248
Gr4 / Gr5	Week3	0.888889	0.998455
Gr4 / Gr6	Week3	0.393443	0.00628792
Gr4 / Gr7	Week3	1.33333	0.931141
Gr5 / Gr6	Week3	0.442623	0.0229499
Gr5 / Gr7	Week3	1.5	0.746966
Gr6 / Gr7	Week3	3.38889	0.000171192
Gr2 / Gr3	Week5	0.54878	0.324402
Gr2 / Gr4	Week5	0.535714	0.278482
Gr2 / Gr5	Week5	0.5625	0.374915
Gr2 / Gr6	Week5	0.153846	4.02391e-09
Gr2 / Gr7	Week5	0.9	0.999387
Gr3 / Gr4	Week5	0.97619	0.999999
Gr3 / Gr5	Week5	1.025	0.999999
Gr3 / Gr6	Week5	0.280342	7.79611e-06
Gr3 / Gr7	Week5	1.64	0.455392
Gr4 / Gr5	Week5	1.05	0.999967
Gr4 / Gr6	Week5	0.287179	9.21085e-06
Gr4 / Gr7	Week5	1.68	0.397231
Gr5 / Gr6	Week5	0.273504	4.05818e-06
Gr5 / Gr7	Week5	1.6	0.517356
Gr6 / Gr7	Week5	5.85	1.89458e-10
Gr2 / Gr3	Week7	1	1
Gr2 / Gr4	Week7	2	0.146745
Gr2 / Gr5	Week7	0.915663	0.999405
Gr2 / Gr6	Week7	0.311475	2.52037e-05
Gr2 / Gr7	Week7	0.915663	0.999405
Gr3 / Gr4	Week7	2	0.146739
Gr3 / Gr5	Week7	0.915663	0.999405
Gr3 / Gr6	Week7	0.311475	2.41733e-05
Gr3 / Gr7	Week7	0.915663	0.999405
Gr4 / Gr5	Week7	0.457831	0.0653323
Gr4 / Gr6	Week7	0.155738	2.02797e-11
Gr4 / Gr7	Week7	0.457831	0.065215
Gr5 / Gr6	Week7	0.340164	0.000107767
Gr5 / Gr7	Week7	1	1
Gr6 / Gr7	Week7	2.93976	0.000112936
Gr2 / Gr3	Week9	1.93016	0.126776
Gr2 / Gr4	Week9	4.10811	3.1441e-06
Gr2 / Gr5	Week9	2.375	0.00841586
Gr2 / Gr6	Week9	0.379052	0.000264823
Gr2 / Gr7	Week9	1.65217	0.308836
Gr3 / Gr4	Week9	2.12838	0.11935
Gr3 / Gr5	Week9	1.23047	0.976974
Gr3 / Gr6	Week9	0.196384	2.44902e-09
Gr3 / Gr7	Week9	0.855978	0.992824
Gr4 / Gr5	Week9	0.578125	0.411543
Gr4 / Gr6	Week9	0.0922693	0
Gr4 / Gr7	Week9	0.402174	0.0159901
Gr5 / Gr6	Week9	0.159601	2.76557e-13
Gr5 / Gr7	Week9	0.695652	0.734597
Gr6 / Gr7	Week9	4.3587	2.91208e-09
Gr2 / Gr3	Week11	0.92	0.999316
Gr2 / Gr4	Week11	2.37113	0.00789033
Gr2 / Gr5	Week11	1.11111	0.997956
Gr2 / Gr6	Week11	0.268065	1.99653e-07
Gr2 / Gr7	Week11	1.00437	1
Gr3 / Gr4	Week11	2.57732	0.000918503
Gr3 / Gr5	Week11	1.20773	0.960902
Gr3 / Gr6	Week11	0.291375	2.19739e-07
Gr3 / Gr7	Week11	1.0917	0.998834
Gr4 / Gr5	Week11	0.468599	0.0193511
Gr4 / Gr6	Week11	0.113054	0
Gr4 / Gr7	Week11	0.423581	0.00427652
Gr5 / Gr6	Week11	0.241259	6.3294e-10
Gr5 / Gr7	Week11	0.90393	0.997794
Gr6 / Gr7	Week11	3.74672	1.40799e-08

## Sheet: CP5 MBC by Group
contrast	Adj	ratio	p.value
Week3 / Week5	Gr2	0.422222	0.110138
Week3 / Week7	Gr2	0.25	0.000235902
Week3 / Week9	Gr2	0.125	3.34377e-10
Week3 / Week11	Gr2	0.0826087	5.973e-14
Week5 / Week7	Gr2	0.592105	0.39109
Week5 / Week9	Gr2	0.296053	0.000212863
Week5 / Week11	Gr2	0.195652	1.52574e-07
Week7 / Week9	Gr2	0.5	0.0415576
Week7 / Week11	Gr2	0.330435	0.000142858
Week9 / Week11	Gr2	0.66087	0.430453
Week3 / Week5	Gr3	0.5	0.0970865
Week3 / Week7	Gr3	0.539474	0.184292
Week3 / Week9	Gr3	0.520635	0.177446
Week3 / Week11	Gr3	0.164	7.60203e-11
Week5 / Week7	Gr3	1.07895	0.998399
Week5 / Week9	Gr3	1.04127	0.999894
Week5 / Week11	Gr3	0.328	4.06408e-05
Week7 / Week9	Gr3	0.965079	0.999938
Week7 / Week11	Gr3	0.304	1.03176e-05
Week9 / Week11	Gr3	0.315	9.23505e-05
Week3 / Week5	Gr4	0.571429	0.244192
Week3 / Week7	Gr4	1.26316	0.935781
Week3 / Week9	Gr4	1.2973	0.908535
Week3 / Week11	Gr4	0.494845	0.0703836
Week5 / Week7	Gr4	2.21053	0.0412657
Week5 / Week9	Gr4	2.27027	0.0326472
Week5 / Week11	Gr4	0.865979	0.979737
Week7 / Week9	Gr4	1.02703	0.999987
Week7 / Week11	Gr4	0.391753	0.00754056
Week9 / Week11	Gr4	0.381443	0.00576803
Week3 / Week5	Gr5	0.675	0.593045
Week3 / Week7	Gr5	0.650602	0.501064
Week3 / Week9	Gr5	0.84375	0.972723
Week3 / Week11	Gr5	0.26087	1.07186e-06
Week5 / Week7	Gr5	0.963855	0.999907
Week5 / Week9	Gr5	1.25	0.917538
Week5 / Week11	Gr5	0.386473	0.000892676
Week7 / Week9	Gr5	1.29687	0.862649
Week7 / Week11	Gr5	0.400966	0.00157961
Week9 / Week11	Gr5	0.309179	2.91114e-05
Week3 / Week5	Gr6	0.417094	0.00334742
Week3 / Week7	Gr6	0.5	0.0251361
Week3 / Week9	Gr6	0.304239	1.71543e-06
Week3 / Week11	Gr6	0.142191	0
Week5 / Week7	Gr6	1.19877	0.939983
Week5 / Week9	Gr6	0.729426	0.656735
Week5 / Week11	Gr6	0.340909	2.88792e-05
Week7 / Week9	Gr6	0.608479	0.161872
Week7 / Week11	Gr6	0.284382	1.02622e-07
Week9 / Week11	Gr6	0.467366	0.00346533
Week3 / Week5	Gr7	0.72	0.808128
Week3 / Week7	Gr7	0.433735	0.0288722
Week3 / Week9	Gr7	0.391304	0.00841547
Week3 / Week11	Gr7	0.157205	4.61329e-11
Week5 / Week7	Gr7	0.60241	0.337757
Week5 / Week9	Gr7	0.543478	0.15867
Week5 / Week11	Gr7	0.218341	2.22148e-08
Week7 / Week9	Gr7	0.902174	0.994395
Week7 / Week11	Gr7	0.362445	0.000284655
Week9 / Week11	Gr7	0.401747	0.00137707

## Sheet: CP8 GC by Week
contrast	week	ratio	p.value
Gr2 / Gr3	Week3	0.19664	0.000190341
Gr2 / Gr4	Week3	0.0970258	5.59905e-09
Gr2 / Gr5	Week3	0.128222	4.55724e-07
Gr2 / Gr6	Week3	0.0378687	0
Gr2 / Gr7	Week3	0.111547	3.27559e-08
Gr3 / Gr4	Week3	0.493418	0.385148
Gr3 / Gr5	Week3	0.652062	0.853055
Gr3 / Gr6	Week3	0.192578	9.92577e-05
Gr3 / Gr7	Week3	0.567265	0.634046
Gr4 / Gr5	Week3	1.32152	0.973833
Gr4 / Gr6	Week3	0.390295	0.103591
Gr4 / Gr7	Week3	1.14966	0.998961
Gr5 / Gr6	Week3	0.295338	0.0109175
Gr5 / Gr7	Week3	0.869955	0.998969
Gr6 / Gr7	Week3	2.94563	0.0370105
Gr2 / Gr3	Week5	0.178571	0.00230498
Gr2 / Gr4	Week5	0.0291054	1.68754e-14
Gr2 / Gr5	Week5	0.0860507	9.03089e-07
Gr2 / Gr6	Week5	0.0240811	1.14353e-14
Gr2 / Gr7	Week5	0.104167	7.37503e-06
Gr3 / Gr4	Week5	0.16299	1.53015e-05
Gr3 / Gr5	Week5	0.481884	0.38488
Gr3 / Gr6	Week5	0.134854	7.95271e-06
Gr3 / Gr7	Week5	0.583333	0.714885
Gr4 / Gr5	Week5	2.95652	0.0400757
Gr4 / Gr6	Week5	0.827376	0.996621
Gr4 / Gr7	Week5	3.57895	0.00785353
Gr5 / Gr6	Week5	0.279848	0.0148959
Gr5 / Gr7	Week5	1.21053	0.9958
Gr6 / Gr7	Week5	4.32566	0.00268833
Gr2 / Gr3	Week7	0.104396	3.24534e-06
Gr2 / Gr4	Week7	0.22093	0.0086875
Gr2 / Gr5	Week7	0.211111	0.00603061
Gr2 / Gr6	Week7	0.0750988	2.2321e-08
Gr2 / Gr7	Week7	0.351852	0.188057
Gr3 / Gr4	Week7	2.11628	0.378729
Gr3 / Gr5	Week7	2.02222	0.450382
Gr3 / Gr6	Week7	0.719368	0.952681
Gr3 / Gr7	Week7	3.37037	0.0260553
Gr4 / Gr5	Week7	0.955556	0.999997
Gr4 / Gr6	Week7	0.339921	0.056966
Gr4 / Gr7	Week7	1.59259	0.858424
Gr5 / Gr6	Week7	0.355731	0.0772897
Gr5 / Gr7	Week7	1.66667	0.802044
Gr6 / Gr7	Week7	4.68519	0.00127918
Gr2 / Gr3	Week9	1.2	0.999968
Gr2 / Gr4	Week9	0.214286	0.269996
Gr2 / Gr5	Week9	0.333333	0.682059
Gr2 / Gr6	Week9	0.0340909	1.58033e-05
Gr2 / Gr7	Week9	0.0789474	0.0036725
Gr3 / Gr4	Week9	0.178571	0.30785
Gr3 / Gr5	Week9	0.277778	0.667173
Gr3 / Gr6	Week9	0.0284091	0.000166536
Gr3 / Gr7	Week9	0.0657895	0.0108721
Gr4 / Gr5	Week9	1.55556	0.967147
Gr4 / Gr6	Week9	0.159091	0.00103377
Gr4 / Gr7	Week9	0.368421	0.280937
Gr5 / Gr6	Week9	0.102273	8.23207e-05
Gr5 / Gr7	Week9	0.236842	0.0567749
Gr6 / Gr7	Week9	2.31579	0.305415
Gr2 / Gr3	Week11	0.625	0.999058
Gr2 / Gr4	Week11	0.416667	0.977845
Gr2 / Gr5	Week11	0.138889	0.473288
Gr2 / Gr6	Week11	0.125	0.407246
Gr2 / Gr7	Week11	0.104167	0.303677
Gr3 / Gr4	Week11	0.666667	0.998322
Gr3 / Gr5	Week11	0.222222	0.4829
Gr3 / Gr6	Week11	0.2	0.395114
Gr3 / Gr7	Week11	0.166667	0.261794
Gr4 / Gr5	Week11	0.333333	0.682065
Gr4 / Gr6	Week11	0.3	0.579518
Gr4 / Gr7	Week11	0.25	0.401254
Gr5 / Gr6	Week11	0.9	0.999972
Gr5 / Gr7	Week11	0.75	0.995692
Gr6 / Gr7	Week11	0.833333	0.999477

## Sheet: CP8 GC by Group
contrast	Adj	ratio	p.value
Week3 / Week5	Gr2	8.37895	2.28809e-05
Week3 / Week7	Gr2	10.4737	6.67259e-07
Week3 / Week9	Gr2	66.3333	8.36655e-09
Week3 / Week11	Gr2	159.2	2.08921e-05
Week5 / Week7	Gr2	1.25	0.991157
Week5 / Week9	Gr2	7.91667	0.0330576
Week5 / Week11	Gr2	19	0.0519205
Week7 / Week9	Gr2	6.33333	0.0686792
Week7 / Week11	Gr2	15.2	0.0842745
Week9 / Week11	Gr2	2.4	0.947132
Week3 / Week5	Gr3	7.60902	4.48858e-07
Week3 / Week7	Gr3	5.56044	4.78717e-05
Week3 / Week9	Gr3	404.8	3.77254e-13
Week3 / Week11	Gr3	506	3.67484e-14
Week5 / Week7	Gr3	0.730769	0.915766
Week5 / Week9	Gr3	53.2	1.00866e-05
Week5 / Week11	Gr3	66.5	1.56297e-06
Week7 / Week9	Gr3	72.8	9.00334e-07
Week7 / Week11	Gr3	91	2.30764e-07
Week9 / Week11	Gr3	1.25	0.999526
Week3 / Week5	Gr4	2.51348	0.0819959
Week3 / Week7	Gr4	23.8488	9.21485e-15
Week3 / Week9	Gr4	146.5	0
Week3 / Week11	Gr4	683.667	0
Week5 / Week7	Gr4	9.48837	2.21484e-08
Week5 / Week9	Gr4	58.2857	0
Week5 / Week11	Gr4	272	3.21965e-15
Week7 / Week9	Gr4	6.14286	0.000853127
Week7 / Week11	Gr4	28.6667	7.43043e-06
Week9 / Week11	Gr4	4.66667	0.208573
Week3 / Week5	Gr5	5.62319	3.14745e-05
Week3 / Week7	Gr5	17.2444	3.36287e-13
Week3 / Week9	Gr5	172.444	0
Week3 / Week11	Gr5	172.444	0
Week5 / Week7	Gr5	3.06667	0.0279749
Week5 / Week9	Gr5	30.6667	5.08523e-11
Week5 / Week11	Gr5	30.6667	1.45431e-10
Week7 / Week9	Gr5	10	4.28349e-05
Week7 / Week11	Gr5	10	4.32068e-05
Week9 / Week11	Gr5	1	1
Week3 / Week5	Gr6	5.32826	0.000170431
Week3 / Week7	Gr6	20.7708	1.33227e-15
Week3 / Week9	Gr6	59.7159	0
Week3 / Week11	Gr6	525.5	0
Week5 / Week7	Gr6	3.89822	0.00483725
Week5 / Week9	Gr6	11.2074	1.09898e-08
Week5 / Week11	Gr6	98.625	0
Week7 / Week9	Gr6	2.875	0.0468987
Week7 / Week11	Gr6	25.3	1.10678e-10
Week9 / Week11	Gr6	8.8	9.06378e-05
Week3 / Week5	Gr7	7.82456	4.08278e-07
Week3 / Week7	Gr7	33.037	0
Week3 / Week9	Gr7	46.9474	0
Week3 / Week11	Gr7	148.667	0
Week5 / Week7	Gr7	4.22222	0.00236381
Week5 / Week9	Gr7	6	9.75595e-05
Week5 / Week11	Gr7	19	1.81573e-09
Week7 / Week9	Gr7	1.42105	0.919318
Week7 / Week11	Gr7	4.5	0.0163105
Week9 / Week11	Gr7	3.16667	0.130513

## Sheet: CP8 MBC by Week
contrast	week	ratio	p.value
Gr2 / Gr3	Week3	0.285714	0.0175026
Gr2 / Gr4	Week3	0.3	0.0271651
Gr2 / Gr5	Week3	0.176471	8.51155e-05
Gr2 / Gr6	Week3	0.146341	5.634e-06
Gr2 / Gr7	Week3	0.272727	0.0115444
Gr3 / Gr4	Week3	1.05	0.999986
Gr3 / Gr5	Week3	0.617647	0.565664
Gr3 / Gr6	Week3	0.512195	0.184986
Gr3 / Gr7	Week3	0.954545	0.999989
Gr4 / Gr5	Week3	0.588235	0.46341
Gr4 / Gr6	Week3	0.487805	0.131874
Gr4 / Gr7	Week3	0.909091	0.999618
Gr5 / Gr6	Week3	0.829268	0.98319
Gr5 / Gr7	Week3	1.54545	0.664421
Gr6 / Gr7	Week3	1.86364	0.249302
Gr2 / Gr3	Week5	0.718085	0.859311
Gr2 / Gr4	Week5	0.46875	0.0758554
Gr2 / Gr5	Week5	0.441176	0.0409864
Gr2 / Gr6	Week5	0.127059	1.20848e-12
Gr2 / Gr7	Week5	0.567227	0.342329
Gr3 / Gr4	Week5	0.652778	0.55076
Gr3 / Gr5	Week5	0.614379	0.392757
Gr3 / Gr6	Week5	0.176941	8.33477e-11
Gr3 / Gr7	Week5	0.789916	0.943049
Gr4 / Gr5	Week5	0.941176	0.999879
Gr4 / Gr6	Week5	0.271059	2.03699e-06
Gr4 / Gr7	Week5	1.21008	0.973987
Gr5 / Gr6	Week5	0.288	8.13531e-06
Gr5 / Gr7	Week5	1.28571	0.916273
Gr6 / Gr7	Week5	4.46429	3.44543e-08
Gr2 / Gr3	Week7	0.990909	1
Gr2 / Gr4	Week7	1.45333	0.719828
Gr2 / Gr5	Week7	0.851562	0.988637
Gr2 / Gr6	Week7	0.299451	1.40427e-05
Gr2 / Gr7	Week7	0.915966	0.99937
Gr3 / Gr4	Week7	1.46667	0.697875
Gr3 / Gr5	Week7	0.859375	0.991286
Gr3 / Gr6	Week7	0.302198	1.18309e-05
Gr3 / Gr7	Week7	0.92437	0.99963
Gr4 / Gr5	Week7	0.585937	0.32034
Gr4 / Gr6	Week7	0.206044	2.04442e-09
Gr4 / Gr7	Week7	0.630252	0.49648
Gr5 / Gr6	Week7	0.351648	0.000214848
Gr5 / Gr7	Week7	1.07563	0.999732
Gr6 / Gr7	Week7	3.05882	5.46608e-05
Gr2 / Gr3	Week9	2.4	0.0234318
Gr2 / Gr4	Week9	2.78182	0.00190508
Gr2 / Gr5	Week9	2.94231	0.000928327
Gr2 / Gr6	Week9	0.301775	5.56468e-06
Gr2 / Gr7	Week9	1.96154	0.0956909
Gr3 / Gr4	Week9	1.15909	0.996552
Gr3 / Gr5	Week9	1.22596	0.985051
Gr3 / Gr6	Week9	0.12574	6.66578e-13
Gr3 / Gr7	Week9	0.817308	0.983188
Gr4 / Gr5	Week9	1.05769	0.999963
Gr4 / Gr6	Week9	0.108481	0
Gr4 / Gr7	Week9	0.705128	0.812885
Gr5 / Gr6	Week9	0.102564	0
Gr5 / Gr7	Week9	0.666667	0.702979
Gr6 / Gr7	Week9	6.5	3.01981e-13
Gr2 / Gr3	Week11	1.44286	0.697999
Gr2 / Gr4	Week11	3.41216	6.28406e-05
Gr2 / Gr5	Week11	1.41061	0.751451
Gr2 / Gr6	Week11	0.281808	3.5925e-06
Gr2 / Gr7	Week11	1.23775	0.95855
Gr3 / Gr4	Week11	2.36486	0.0113143
Gr3 / Gr5	Week11	0.977654	0.999999
Gr3 / Gr6	Week11	0.195312	1.02731e-11
Gr3 / Gr7	Week11	0.857843	0.98835
Gr4 / Gr5	Week11	0.413408	0.00810625
Gr4 / Gr6	Week11	0.0825893	0
Gr4 / Gr7	Week11	0.362745	0.00111047
Gr5 / Gr6	Week11	0.199777	2.7893e-11
Gr5 / Gr7	Week11	0.877451	0.994399
Gr6 / Gr7	Week11	4.39216	1.49038e-09

## Sheet: CP8 MBC by Group
contrast	Adj	ratio	p.value
Week3 / Week5	Gr2	0.177778	0.000111
Week3 / Week7	Gr2	0.110092	2.21592e-08
Week3 / Week9	Gr2	0.0784314	2.05942e-11
Week3 / Week11	Gr2	0.0475248	2.10942e-15
Week5 / Week7	Gr2	0.619266	0.438337
Week5 / Week9	Gr2	0.441176	0.0279942
Week5 / Week11	Gr2	0.267327	3.81644e-05
Week7 / Week9	Gr2	0.712418	0.655013
Week7 / Week11	Gr2	0.431683	0.0104926
Week9 / Week11	Gr2	0.605941	0.277378
Week3 / Week5	Gr3	0.446809	0.0392844
Week3 / Week7	Gr3	0.381818	0.00617738
Week3 / Week9	Gr3	0.658824	0.664876
Week3 / Week11	Gr3	0.24	2.87909e-06
Week5 / Week7	Gr3	0.854545	0.974094
Week5 / Week9	Gr3	1.47451	0.664045
Week5 / Week11	Gr3	0.537143	0.100075
Week7 / Week9	Gr3	1.72549	0.314999
Week7 / Week11	Gr3	0.628571	0.338882
Week9 / Week11	Gr3	0.364286	0.00291997
Week3 / Week5	Gr4	0.277778	6.8797e-05
Week3 / Week7	Gr4	0.533333	0.200961
Week3 / Week9	Gr4	0.727273	0.828163
Week3 / Week11	Gr4	0.540541	0.221214
Week5 / Week7	Gr4	1.92	0.0896695
Week5 / Week9	Gr4	2.61818	0.00329425
Week5 / Week11	Gr4	1.94595	0.0795668
Week7 / Week9	Gr4	1.36364	0.8049
Week7 / Week11	Gr4	1.01351	0.999999
Week9 / Week11	Gr4	0.743243	0.829771
Week3 / Week5	Gr5	0.444444	0.0171247
Week3 / Week7	Gr5	0.53125	0.118154
Week3 / Week9	Gr5	1.30769	0.881301
Week3 / Week11	Gr5	0.379888	0.0018455
Week5 / Week7	Gr5	1.19531	0.952648
Week5 / Week9	Gr5	2.94231	0.000661056
Week5 / Week11	Gr5	0.854749	0.968058
Week7 / Week9	Gr5	2.46154	0.00855613
Week7 / Week11	Gr5	0.715084	0.654418
Week9 / Week11	Gr5	0.290503	4.91579e-05
Week3 / Week5	Gr6	0.154353	2.8888e-12
Week3 / Week7	Gr6	0.225275	1.69587e-08
Week3 / Week9	Gr6	0.161736	7.94698e-13
Week3 / Week11	Gr6	0.0915179	0
Week5 / Week7	Gr6	1.45948	0.522306
Week5 / Week9	Gr6	1.04783	0.999683
Week5 / Week11	Gr6	0.592913	0.183754
Week7 / Week9	Gr6	0.717949	0.595782
Week7 / Week11	Gr6	0.40625	0.000660893
Week9 / Week11	Gr6	0.565848	0.0841753
Week3 / Week5	Gr7	0.369748	0.00367348
Week3 / Week7	Gr7	0.369748	0.00351694
Week3 / Week9	Gr7	0.564103	0.272489
Week3 / Week11	Gr7	0.215686	2.57369e-07
Week5 / Week7	Gr7	1	1
Week5 / Week9	Gr7	1.52564	0.490195
Week5 / Week11	Gr7	0.583333	0.185302
Week7 / Week9	Gr7	1.52564	0.490151
Week7 / Week11	Gr7	0.583333	0.185378
Week9 / Week11	Gr7	0.382353	0.00149172

## Sheet: HLA GC by Week
contrast	week	ratio	p.value
Gr2 / Gr3	Week3	0.199438	0.00655282
Gr2 / Gr4	Week3	0.180203	0.00285791
Gr2 / Gr5	Week3	0.0611542	2.1983e-08
Gr2 / Gr6	Week3	0.110248	2.4184e-05
Gr2 / Gr7	Week3	0.137597	0.000262203
Gr3 / Gr4	Week3	0.903553	0.999921
Gr3 / Gr5	Week3	0.306632	0.0884503
Gr3 / Gr6	Week3	0.552795	0.773914
Gr3 / Gr7	Week3	0.689922	0.962823
Gr4 / Gr5	Week3	0.339363	0.15182
Gr4 / Gr6	Week3	0.611801	0.883528
Gr4 / Gr7	Week3	0.763566	0.991015
Gr5 / Gr6	Week3	1.8028	0.774551
Gr5 / Gr7	Week3	2.25	0.457065
Gr6 / Gr7	Week3	1.24806	0.996377
Gr2 / Gr3	Week5	1.50773	0.960614
Gr2 / Gr4	Week5	1.17944	0.999419
Gr2 / Gr5	Week5	0.272346	0.0752264
Gr2 / Gr6	Week5	0.477941	0.646297
Gr2 / Gr7	Week5	0.362005	0.283917
Gr3 / Gr4	Week5	0.782258	0.995023
Gr3 / Gr5	Week5	0.180633	0.00244709
Gr3 / Gr6	Week5	0.316993	0.123143
Gr3 / Gr7	Week5	0.240099	0.0226601
Gr4 / Gr5	Week5	0.230912	0.016123
Gr4 / Gr6	Week5	0.405229	0.354651
Gr4 / Gr7	Week5	0.306931	0.0989938
Gr5 / Gr6	Week5	1.7549	0.811643
Gr5 / Gr7	Week5	1.32921	0.988481
Gr6 / Gr7	Week5	0.757426	0.989844
Gr2 / Gr3	Week7	0.247887	0.0291369
Gr2 / Gr4	Week7	0.785714	0.995531
Gr2 / Gr5	Week7	0.146912	0.000399592
Gr2 / Gr6	Week7	0.19469	0.0048363
Gr2 / Gr7	Week7	0.25	0.0308889
Gr3 / Gr4	Week7	3.16964	0.117195
Gr3 / Gr5	Week7	0.592654	0.853589
Gr3 / Gr6	Week7	0.785398	0.994657
Gr3 / Gr7	Week7	1.00852	1
Gr4 / Gr5	Week7	0.186978	0.00321595
Gr4 / Gr6	Week7	0.247788	0.027191
Gr4 / Gr7	Week7	0.318182	0.12257
Gr5 / Gr6	Week7	1.32522	0.988987
Gr5 / Gr7	Week7	1.7017	0.844867
Gr6 / Gr7	Week7	1.28409	0.993723
Gr2 / Gr3	Week9	0.168	0.00963777
Gr2 / Gr4	Week9	0.137255	0.00104548
Gr2 / Gr5	Week9	0.032967	2.36859e-11
Gr2 / Gr6	Week9	0.0536741	1.86553e-07
Gr2 / Gr7	Week9	0.0312849	3.39298e-10
Gr3 / Gr4	Week9	0.816993	0.998446
Gr3 / Gr5	Week9	0.196232	0.00976062
Gr3 / Gr6	Week9	0.319489	0.21927
Gr3 / Gr7	Week9	0.18622	0.0121985
Gr4 / Gr5	Week9	0.240188	0.0204073
Gr4 / Gr6	Week9	0.391054	0.370185
Gr4 / Gr7	Week9	0.227933	0.0250199
Gr5 / Gr6	Week9	1.62812	0.90984
Gr5 / Gr7	Week9	0.948976	0.999998
Gr6 / Gr7	Week9	0.582868	0.890678
Gr2 / Gr3	Week11	0.3125	0.230408
Gr2 / Gr4	Week11	0.179688	0.0127189
Gr2 / Gr5	Week11	0.0691106	2.65394e-06
Gr2 / Gr6	Week11	0.216165	0.0391889
Gr2 / Gr7	Week11	0.0549713	1.60541e-07
Gr3 / Gr4	Week11	0.575	0.838539
Gr3 / Gr5	Week11	0.221154	0.0128226
Gr3 / Gr6	Week11	0.691729	0.968481
Gr3 / Gr7	Week11	0.175908	0.00212273
Gr4 / Gr5	Week11	0.384615	0.282881
Gr4 / Gr6	Week11	1.20301	0.99864
Gr4 / Gr7	Week11	0.305927	0.0935239
Gr5 / Gr6	Week11	3.12782	0.12169
Gr5 / Gr7	Week11	0.795411	0.995789
Gr6 / Gr7	Week11	0.254302	0.0310222

[truncated: 3 more sheets: HLA GC by Group, HLA MBC by Week, HLA MBC by Group]
